# Supplementary material for: One thousand DNA barcodes of piranhas and pacus reveal geographic structure and unrecognised diversity in the Amazon
Source: Sci Rep. 2018 May 30;8:8387. doi: 10.1038/s41598-018-26550-x (PMC5976771; doi:10.1038/s41598-018-26550-x)
Supplement: Supplementary file 2 — Supplementary Dataset 1 [file 41598_2018_26550_MOESM2_ESM.csv]

otherCatalogNumbers	catalogNumber	institutionCode	collectionCode	basisOfRecord	typeStatus	scientificName	kingdom	phylum	class	order	family	genus	specificEpithet	taxonRank	identifiedBy	decimalLatitude	decimalLongitude	country	stateProvince	waterBody	eventDate	locality	recordedBy	genbankAccessionNumber	BOLDProcessID
ISO1624	ISO1624	UFAM	LEGAL	MaterialSample	Other material	Acnodon normani Gosline 1951	Animalia	Chordata	Actinopterygii	Characiformes	Serrasalmidae	Acnodon	normani	species	Andrade, M.	-3.36778	-51.9997	Brazil	Pará	Xingu	NA	Brasil, Pará, Altamira, Rio Xingu, Pedral do Reboque Velho	Andrade, M.C.	MG751915	PRNHA908-18
ISO1625	ISO1625	UFAM	LEGAL	MaterialSample	Other material	Acnodon normani Gosline 1951	Animalia	Chordata	Actinopterygii	Characiformes	Serrasalmidae	Acnodon	normani	species	Andrade, M.	-3.36778	-51.9997	Brazil	Pará	Xingu	NA	Brasil, Pará, Altamira, Rio Xingu, Pedral do Reboque Velho	Andrade, M.C.	MG751916	PRNHA909-18
JAR154	JAR154	UFAM	LEGAL	MaterialSample	Other material	Acnodon senai Jégu & Santos 1990	Animalia	Chordata	Actinopterygii	Characiformes	Serrasalmidae	Acnodon	senai	species	Andrade, M.	NA	NA	Brazil	Amapá	Jari	NA	rio Jari	Valeria Machado	MG751917	PRNHA743-18
JAR452	JAR452	UFAM	LEGAL	MaterialSample	Other material	Acnodon senai Jégu & Santos 1990	Animalia	Chordata	Actinopterygii	Characiformes	Serrasalmidae	Acnodon	senai	species	Andrade, M.	NA	NA	Brazil	Amapá	Jari	NA	rio Jari	Valeria Machado	MG751918	PRNHA750-18
12634	23351	INPA	ICT	PreservedSpecimen	Other material	Catoprion mento (Cuvier 1819)	Animalia	Chordata	Actinopterygii	Characiformes	Serrasalmidae	Catoprion	mento	species	Machado, V.	1.43216	-60.82936	Brazil	Roraima	Branco	2013-05-27	rio Itã, bacia do rio Branco - RR	Valeria Machado	MG751919	PRNHA170-18
14377	46313	INPA	ICT	PreservedSpecimen	Other material	Catoprion mento (Cuvier 1819)	Animalia	Chordata	Actinopterygii	Characiformes	Serrasalmidae	Catoprion	mento	species	Machado, V.	-1.67511	-57.47677	Brazil	Amazonas	Nhamundá	2013-11-20	Com. Chave - rio Nhamundá	Valeria Machado	MG751920	PRNHA486-18
14430	46314	INPA	ICT	PreservedSpecimen	Other material	Catoprion mento (Cuvier 1819)	Animalia	Chordata	Actinopterygii	Characiformes	Serrasalmidae	Catoprion	mento	species	Machado, V.	-1.69086	-57.42225	Brazil	Amazonas	Nhamundá	2013-11-22	Com. Barão - rio Nhamundá	Valeria Machado	MG751921	PRNHA487-18
14444	46314	INPA	ICT	PreservedSpecimen	Other material	Catoprion mento (Cuvier 1819)	Animalia	Chordata	Actinopterygii	Characiformes	Serrasalmidae	Catoprion	mento	species	Machado, V.	-1.69086	-57.42225	Brazil	Amazonas	Nhamundá	2013-11-22	Com. Barão - rio Nhamundá	Valeria Machado	MG751922	PRNHA488-18
14568	23423	INPA	ICT	PreservedSpecimen	Other material	Catoprion mento (Cuvier 1819)	Animalia	Chordata	Actinopterygii	Characiformes	Serrasalmidae	Catoprion	mento	species	Machado, V.	1.09949	-61.92262	Brazil	Roraima	Branco	2013-12-08	rio Capivara, afluente rio Branco - RR	Valeria Machado	MG751923	PRNHA172-18
14604	14604	UFAM	CTGA	MaterialSample	Other material	Catoprion mento (Cuvier 1819)	Animalia	Chordata	Actinopterygii	Characiformes	Serrasalmidae	Catoprion	mento	species	Machado, V.	1.09949	-61.92262	Brazil	Roraima	Branco	2013-12-08	rio Capivara, afluente rio Branco - RR	Valeria Machado	MG751924	PRNHA173-18
14605	14605	UFAM	CTGA	MaterialSample	Other material	Catoprion mento (Cuvier 1819)	Animalia	Chordata	Actinopterygii	Characiformes	Serrasalmidae	Catoprion	mento	species	Machado, V.	1.09949	-61.92262	Brazil	Roraima	Branco	2013-12-08	rio Capivara, afluente rio Branco - RR	Valeria Machado	MG751925	PRNHA174-18
14713	23314	INPA	ICT	PreservedSpecimen	Other material	Catoprion mento (Cuvier 1819)	Animalia	Chordata	Actinopterygii	Characiformes	Serrasalmidae	Catoprion	mento	species	Machado, V.	-0.33811	-65.98725	Brazil	Amazonas	Negro	2014-02-02	rio Negro, abaixo de São Gabriel	Valeria Machado	MG751926	PRNHA416-18
14714	23314	INPA	ICT	PreservedSpecimen	Other material	Catoprion mento (Cuvier 1819)	Animalia	Chordata	Actinopterygii	Characiformes	Serrasalmidae	Catoprion	mento	species	Machado, V.	-0.33811	-65.98725	Brazil	Amazonas	Negro	2014-02-02	rio Negro, abaixo de São Gabriel	Valeria Machado	MG751927	PRNHA417-18
15086	15086	UFAM	CTGA	MaterialSample	Other material	Catoprion mento (Cuvier 1819)	Animalia	Chordata	Actinopterygii	Characiformes	Serrasalmidae	Catoprion	mento	species	Machado, V.	-5.2333	-60.30737	Brazil	Amazonas	Aripuanã	2014-11-21	Lago Aracu, margem direita rio Aripuanã -AM	Valeria Machado	MG751928	PRNHA098-18
100365	37419	INPA	ICT	PreservedSpecimen	Other material	Catoprion mento (Cuvier 1819)	Animalia	Chordata	Actinopterygii	Characiformes	Serrasalmidae	Catoprion	mento	species	Bastos, D. | Ota, R.	-2.1754	-58.17393	Brazil	Amazonas	Jatapu	2011-09-27	Igarapé margem direita do rio Jatapu	L. Rapp Py-Daniel, et al.	MG751929	PRNHA383-18
100446	37207	INPA	ICT	PreservedSpecimen	Other material	Catoprion mento (Cuvier 1819)	Animalia	Chordata	Actinopterygii	Characiformes	Serrasalmidae	Catoprion	mento	species	Bastos, D. | Ota, R.	-2.1754	-58.17393	Brazil	Amazonas	Jatapu	2011-09-28	Ressaca do Jatapu	L. Rapp Py-Daniel, et al.	MG751930	PRNHA384-18
100617	37246	INPA	ICT	PreservedSpecimen	Other material	Catoprion mento (Cuvier 1819)	Animalia	Chordata	Actinopterygii	Characiformes	Serrasalmidae	Catoprion	mento	species	Bastos, D. | Ota, R.	-2.1754	-58.17393	Brazil	Amazonas	Jatapu	2011-10-01	Ressaca do Jatapu	L. Rapp Py-Daniel, et al.	MG751931	PRNHA385-18
100618	37246	INPA	ICT	PreservedSpecimen	Other material	Catoprion mento (Cuvier 1819)	Animalia	Chordata	Actinopterygii	Characiformes	Serrasalmidae	Catoprion	mento	species	Bastos, D. | Ota, R.	-2.1754	-58.17393	Brazil	Amazonas	Jatapu	2011-10-01	Ressaca do Jatapu	L. Rapp Py-Daniel, et al.	MG751932	PRNHA386-18
105684	46254	INPA	ICT	PreservedSpecimen	Other material	Catoprion mento (Cuvier 1819)	Animalia	Chordata	Actinopterygii	Characiformes	Serrasalmidae	Catoprion	mento	species	Machado, V.	-1.46597	-56.82861	Brazil	Pará	Trombetas	NA	Lago na boca do igarapé Água Fria, na margem direita do rio Trombetas	L. Rapp Py-Daniel, et al.	MG751933	PRNHA752-18
105743	46254	INPA	ICT	PreservedSpecimen	Other material	Catoprion mento (Cuvier 1819)	Animalia	Chordata	Actinopterygii	Characiformes	Serrasalmidae	Catoprion	mento	species	Machado, V.	-1.46597	-56.82861	Brazil	Pará	Trombetas	NA	Lago na boca do igarapé Água Fria, na margem direita do rio Trombetas	L. Rapp Py-Daniel, et al.	MG751934	PRNHA753-18
105750	46254	INPA	ICT	PreservedSpecimen	Other material	Catoprion mento (Cuvier 1819)	Animalia	Chordata	Actinopterygii	Characiformes	Serrasalmidae	Catoprion	mento	species	Machado, V.	-1.46597	-56.82861	Brazil	Pará	Trombetas	NA	Lago na boca do igarapé Água Fria, na margem direita do rio Trombetas	L. Rapp Py-Daniel, et al.	MG751935	PRNHA754-18
PITI26	46243	INPA	ICT	PreservedSpecimen	Other material	Catoprion mento (Cuvier 1819)	Animalia	Chordata	Actinopterygii	Characiformes	Serrasalmidae	Catoprion	mento	species	Machado, V.	-1.52194	-59.82138	Brazil	Amazonas	Uatumã	2014-09-18	Base Waba Rebio Uatumã, dentro do reservatório da UHE	L. Rapp Py-Daniel, et al.	MG751936	PRNHA557-18
Rneg16	Rneg16	UFAM	LEGAL	MaterialSample	Other material	Catoprion mento (Cuvier 1819)	Animalia	Chordata	Actinopterygii	Characiformes	Serrasalmidae	Catoprion	mento	species	Machado, V.	-0.33811	-65.98725	Brazil	Amazonas	Negro	2014-02-02	rio Negro, abaixo de São Gabriel	Valeria Machado	MG751937	PRNHA419-18
13289	13289	UFAM	CTGA	MaterialSample	Other material	Colossoma macropomum (Cuvier 1816)	Animalia	Chordata	Actinopterygii	Characiformes	Serrasalmidae	Colossoma	macropomum	species	Martinez, J.	3.94888	-67.92952	Colombia	Guainia	Orinoco	2013-09-10	Confluencia Guaviare - Inirida, bacia do Orinoco	Valeria Machado	MG751938	PRNHA963-18
13416	13416	UFAM	CTGA	MaterialSample	Other material	Colossoma macropomum (Cuvier 1816)	Animalia	Chordata	Actinopterygii	Characiformes	Serrasalmidae	Colossoma	macropomum	species	Martinez, J.	3.94888	-67.92952	Colombia	Guainia	Orinoco	2013-09-10	Confluencia Guaviare - Inirida, bacia do Orinoco	Valeria Machado	MG751939	PRNHA964-18
13419	13419	UFAM	CTGA	MaterialSample	Other material	Colossoma macropomum (Cuvier 1816)	Animalia	Chordata	Actinopterygii	Characiformes	Serrasalmidae	Colossoma	macropomum	species	Martinez, J.	3.94888	-67.92952	Colombia	Guainia	Orinoco	2013-09-10	Confluencia Guaviare - Inirida, bacia do Orinoco	Valeria Machado	MG751940	PRNHA965-18
13420	13420	UFAM	CTGA	MaterialSample	Other material	Colossoma macropomum (Cuvier 1816)	Animalia	Chordata	Actinopterygii	Characiformes	Serrasalmidae	Colossoma	macropomum	species	Martinez, J.	3.94888	-67.92952	Colombia	Guainia	Orinoco	2013-09-10	Confluencia Guaviare - Inirida, bacia do Orinoco	Valeria Machado	MG751941	PRNHA966-18
13515	13515	UFAM	CTGA	MaterialSample	Other material	Colossoma macropomum (Cuvier 1816)	Animalia	Chordata	Actinopterygii	Characiformes	Serrasalmidae	Colossoma	macropomum	species	Martinez, J.	3.94888	-67.92952	Colombia	Guainia	Orinoco	2013-09-10	Confluencia Guaviare - Inirida, bacia do Orinoco	Valeria Machado	MG751942	PRNHA967-18
13517	13517	UFAM	CTGA	MaterialSample	Other material	Colossoma macropomum (Cuvier 1816)	Animalia	Chordata	Actinopterygii	Characiformes	Serrasalmidae	Colossoma	macropomum	species	Martinez, J.	3.94888	-67.92952	Colombia	Guainia	Orinoco	2013-09-10	Confluencia Guaviare - Inirida, bacia do Orinoco	Valeria Machado	MG751943	PRNHA968-18
MAO133	MAO133	UFAM	LEGAL	MaterialSample	Other material	Colossoma macropomum (Cuvier 1816)	Animalia	Chordata	Actinopterygii	Characiformes	Serrasalmidae	Colossoma	macropomum	species	Santos, M.	-3.467	-60.297	Brazil	Amazonas	Solimões	NA	Lago Janauacá	NA	MG751944	PRNHA972-18
MAO135	MAO135	UFAM	LEGAL	MaterialSample	Other material	Colossoma macropomum (Cuvier 1816)	Animalia	Chordata	Actinopterygii	Characiformes	Serrasalmidae	Colossoma	macropomum	species	Santos, M.	-3.467	-60.297	Brazil	Amazonas	Solimões	NA	Lago Janauacá	NA	MG751945	PRNHA973-18
MAO53	MAO53	UFAM	LEGAL	MaterialSample	Other material	Colossoma macropomum (Cuvier 1816)	Animalia	Chordata	Actinopterygii	Characiformes	Serrasalmidae	Colossoma	macropomum	species	Santos, M.	-3.467	-60.297	Brazil	Amazonas	Solimões	NA	Lago Janauacá	NA	MG751946	PRNHA969-18
MAO54	MAO54	UFAM	LEGAL	MaterialSample	Other material	Colossoma macropomum (Cuvier 1816)	Animalia	Chordata	Actinopterygii	Characiformes	Serrasalmidae	Colossoma	macropomum	species	Santos, M.	-3.467	-60.297	Brazil	Amazonas	Solimões	NA	Lago Janauacá	NA	MG751947	PRNHA970-18
MAO56	MAO56	UFAM	LEGAL	MaterialSample	Other material	Colossoma macropomum (Cuvier 1816)	Animalia	Chordata	Actinopterygii	Characiformes	Serrasalmidae	Colossoma	macropomum	species	Santos, M.	-3.467	-60.297	Brazil	Amazonas	Solimões	NA	Lago Janauacá	NA	MG751948	PRNHA971-18
22734	18397	LBP	NA	PreservedSpecimen	Other material	Metynnis altidorsalis Ahl 1923	Animalia	Chordata	Actinopterygii	Characiformes	Serrasalmidae	Metynnis	altidorsalis	species	Ota, R.	-7.16361	-73.725	Brazil	Acre	Juruá	2006-10-25	Rio Juruá, Cruzeiro do Sul	C. Oliveira & R. Benine	MG751949	PRNHA1027-18
43151	9997	LBP	NA	PreservedSpecimen	Other material	Metynnis altidorsalis Ahl 1923	Animalia	Chordata	Actinopterygii	Characiformes	Serrasalmidae	Metynnis	altidorsalis	species	Ota, R.	-7.53944	-66.14194	Brazil	Bolívar	Orinoco	2012-12-03	Río Pelehojo, afluente do río Orinoco, Caiçara del Orinoco	C. Oliveira & V. Taglioto	MG751950	PRNHA1078-18
43154	9997	LBP	NA	PreservedSpecimen	Other material	Metynnis altidorsalis Ahl 1923	Animalia	Chordata	Actinopterygii	Characiformes	Serrasalmidae	Metynnis	altidorsalis	species	Ota, R.	-7.53944	-66.14194	Brazil	Bolívar	Orinoco	2010-04-20	Río Pelehojo, afluente do río Orinoco, Caiçara del Orinoco	C. Oliveira & V. Taglioto	MG751951	PRNHA1079-18
69259	39495	INPA	ICT	PreservedSpecimen	Other material	Metynnis altidorsalis Ahl 1923	Animalia	Chordata	Actinopterygii	Characiformes	Serrasalmidae	Metynnis	altidorsalis	species	Ota, R.	-3.16916	-59.91194	Brazil	Amazonas	Solimões	2012-10-08	Lago Catalão, Iranduba	C. Röpke & R. Bacelas	MG751952	PRNHA1077-18
ANSP192810	192810	ANSP	NA	PreservedSpecimen	Other material	Metynnis altidorsalis Ahl 1923	Animalia	Chordata	Actinopterygii	Characiformes	Serrasalmidae	Metynnis	altidorsalis	species	Ota, R.	-3.83333	-73.45	Peru	Loreto	Nanay	2010-08-09	Río Nanay, logo acima de Coche Morona, cerca de 9 minutos acima do rio Amazonas, Iquitos	M. Hohn	MG751953	PRNHA1068-18
INPA39500	39500	INPA	ICT	PreservedSpecimen	Other material	Metynnis altidorsalis Ahl 1923	Animalia	Chordata	Actinopterygii	Characiformes	Serrasalmidae	Metynnis	altidorsalis	species	Ota, R.	-3.16916	-59.91194	Brazil	Amazonas	Amazonas	2012-12-03	Lago do Padre, complexo de lagos do Catalão, Iranduba	C. Röpke & R. Bacelas	MG751954	PRNHA1076-18
5775	5775	UFAM	CTGA	MaterialSample	Other material	Metynnis cuiaba Pavanelli, Ota & Petry 2009	Animalia	Chordata	Actinopterygii	Characiformes	Serrasalmidae	Metynnis	cuiaba	species	Machado, V.	-3.01905	-49.73781	Brazil	Pará	Tocantins	2009-11-06	Tocantins river, rear Baiao cty	Valeria Machado	MG751955	PRNHA043-18
5776	5776	UFAM	CTGA	MaterialSample	Other material	Metynnis cuiaba Pavanelli, Ota & Petry 2009	Animalia	Chordata	Actinopterygii	Characiformes	Serrasalmidae	Metynnis	cuiaba	species	Machado, V.	-3.01905	-49.73781	Brazil	Pará	Tocantins	2009-11-06	Tocantins river, rear Baiao cty	Valeria Machado	MG751956	PRNHA044-18
5777	5777	UFAM	CTGA	MaterialSample	Other material	Metynnis cuiaba Pavanelli, Ota & Petry 2009	Animalia	Chordata	Actinopterygii	Characiformes	Serrasalmidae	Metynnis	cuiaba	species	Machado, V.	-3.01905	-49.73781	Brazil	Pará	Tocantins	2009-11-06	Tocantins river, rear Baiao cty	Valeria Machado	MG751957	PRNHA045-18
5843	7528	UFRO	I	PreservedSpecimen	Other material	Metynnis cuiaba Pavanelli, Ota & Petry 2009	Animalia	Chordata	Actinopterygii	Characiformes	Serrasalmidae	Metynnis	cuiaba	species	Ota, R.	-8.3325	-63.48333	Brazil	Rondônia	Madeira	2012-11-29	Lago Cuniã, ao lado oposto da comunidade, Porto Velho	Equipe Unir	MG751958	PRNHA1028-18
5899	5899	UFAM	CTGA	MaterialSample	Other material	Metynnis cuiaba Pavanelli, Ota & Petry 2009	Animalia	Chordata	Actinopterygii	Characiformes	Serrasalmidae	Metynnis	cuiaba	species	Machado, V.	-3.80822	-49.67135	Brazil	Pará	Tocantins	2009-11-06	Tocantins river, rear Tucurui cty	Valeria Machado	MG751959	PRNHA046-18
5900	5900	UFAM	CTGA	MaterialSample	Other material	Metynnis cuiaba Pavanelli, Ota & Petry 2009	Animalia	Chordata	Actinopterygii	Characiformes	Serrasalmidae	Metynnis	cuiaba	species	Machado, V.	-3.80822	-49.67135	Brazil	Pará	Tocantins	2009-11-06	Tocantins river, rear Tucurui cty	Valeria Machado	MG751960	PRNHA047-18
5901	5901	UFAM	CTGA	MaterialSample	Other material	Metynnis cuiaba Pavanelli, Ota & Petry 2009	Animalia	Chordata	Actinopterygii	Characiformes	Serrasalmidae	Metynnis	cuiaba	species	Machado, V.	-3.80822	-49.67135	Brazil	Pará	Tocantins	2009-11-06	Tocantins river, rear Tucurui cty	Valeria Machado	MG751961	PRNHA048-18
19421	3216	LBP	NA	PreservedSpecimen	Other material	Metynnis cuiaba Pavanelli, Ota & Petry 2009	Animalia	Chordata	Actinopterygii	Characiformes	Serrasalmidae	Metynnis	cuiaba	species	Ota, R.	-18.42833	-54.83416	Brazil	Mato Grosso do Sul	Paraguai	2005-12-28	Rio Taquari, afluente do rio Paraguai, Coxim	J. P. Amorim	MG751962	PRNHA1070-18
21913	3742	LBP	NA	PreservedSpecimen	Other material	Metynnis cuiaba Pavanelli, Ota & Petry 2009	Animalia	Chordata	Actinopterygii	Characiformes	Serrasalmidae	Metynnis	cuiaba	species	Ota, R.	-19.57611	-56.24722	Brazil	Mato Grosso do Sul	Paraguai	2006-08-01	Rio Negro, afluente do rio Paraguai, Aquidauana	C. Oliveira & L. H. G. Pereira	MG751963	PRNHA1072-18
42548	9331	LBP	NA	PreservedSpecimen	Other material	Metynnis cuiaba Pavanelli, Ota & Petry 2009	Animalia	Chordata	Actinopterygii	Characiformes	Serrasalmidae	Metynnis	cuiaba	species	Ota, R.	-1.56666	-47.16416	Brazil	Pará	Guamá	2010-02-06	Rio Guamá, Ourém	C. Oliveira & R. Britzke	MG751964	PRNHA1074-18
43862	9331	LBP	NA	PreservedSpecimen	Other material	Metynnis cuiaba Pavanelli, Ota & Petry 2009	Animalia	Chordata	Actinopterygii	Characiformes	Serrasalmidae	Metynnis	cuiaba	species	Ota, R.	-1.56666	-47.16416	Brazil	Pará	Guamá	2010-02-06	Rio Guamá, Ourém	C. Oliveira & R. Britzke	MG751965	PRNHA1075-18
LBP22080	18391	LBP	NA	PreservedSpecimen	Other material	Metynnis cuiaba Pavanelli, Ota & Petry 2009	Animalia	Chordata	Actinopterygii	Characiformes	Serrasalmidae	Metynnis	cuiaba	species	Ota, R.	-19.57611	-56.24722	Brazil	Mato Grosso do Sul	Paraguai	2006-08-01	Rio Negro, afluente do rio Paraguai, Aquidauana	C. Oliveira & L. H. G. Pereira	MG751966	PRNHA1069-18
UFRO3986	5395	UFRO	I	PreservedSpecimen	Other material	Metynnis cuiaba Pavanelli, Ota & Petry 2009	Animalia	Chordata	Actinopterygii	Characiformes	Serrasalmidae	Metynnis	cuiaba	species	Ota, R.	-9.28444	-64.38805	Brazil	Rondônia	Madeira	2007-06-07	Cachoeira do igarapé Caracol, afluente do rio Madeira, Porto Velho	Equipe Unir	MG751967	PRNHA1025-18
22824	3978	LBP	NA	PreservedSpecimen	Other material	Metynnis fasciatus Ahl 1931	Animalia	Chordata	Actinopterygii	Characiformes	Serrasalmidae	Metynnis	fasciatus	species	Ota, R.	-11.66916	-50.85	Brazil	Mato Grosso	Araguaia	2004-10-24	Lago na fazenda Taboca, rio Araguaia, São Féliz do Araguaia	R. Devidé & C. Martins	MG751968	PRNHA1086-18
23068	4001	LBP	NA	PreservedSpecimen	Other material	Metynnis fasciatus Ahl 1931	Animalia	Chordata	Actinopterygii	Characiformes	Serrasalmidae	Metynnis	fasciatus	species	Ota, R.	-11.66916	-50.85	Brazil	Mato Grosso	Araguaia	2004-10-24	Lago Morto, afluente do rio Araguaia, São Féliz do Araguaia	R. Devidé & C. Martins	MG751969	PRNHA1087-18
Mf01	46255	INPA	ICT	PreservedSpecimen	Other material	Metynnis fasciatus Ahl 1931	Animalia	Chordata	Actinopterygii	Characiformes	Serrasalmidae	Metynnis	fasciatus	species	Ota, R.	-5.38333	-48.63333	Brazil	Pará	Tocantins	2014-07-03	Rio Tocantins em frente à São João do Araguaia	Exportador local	MG751970	PRNHA1082-18
Mf03	46255	INPA	ICT	PreservedSpecimen	Other material	Metynnis fasciatus Ahl 1931	Animalia	Chordata	Actinopterygii	Characiformes	Serrasalmidae	Metynnis	fasciatus	species	Ota, R.	-5.38333	-48.63333	Brazil	Pará	Tocantins	2014-07-03	Rio Tocantins em frente à São João do Araguaia	Exportador local	MG751971	PRNHA1083-18
Mf04	46255	INPA	ICT	PreservedSpecimen	Other material	Metynnis fasciatus Ahl 1931	Animalia	Chordata	Actinopterygii	Characiformes	Serrasalmidae	Metynnis	fasciatus	species	Ota, R.	-5.38333	-48.63333	Brazil	Pará	Tocantins	2014-07-03	Rio Tocantins em frente à São João do Araguaia	Exportador local	MG751972	PRNHA1084-18
Mf05	4001	LBP	NA	PreservedSpecimen	Other material	Metynnis fasciatus Ahl 1931	Animalia	Chordata	Actinopterygii	Characiformes	Serrasalmidae	Metynnis	fasciatus	species	Ota, R.	-11.66916	-50.85	Brazil	Mato Grosso	Araguaia	2004-10-24	Lago Morto, afluente do rio Araguaia, São Féliz do Araguaia	R. Devidé & C. Martins	MG751973	PRNHA1085-18
1911	1911	UFAM	CTGA	MaterialSample	Other material	Metynnis guaporensis Eigenmann 1915	Animalia	Chordata	Actinopterygii	Characiformes	Serrasalmidae	Metynnis	guaporensis	species	Ota, R.	-3.8433	-52.73552	Brazil	Pará	Xingu	2008-08-20	Barinha, cachoeiras no meio do canal, Rio Iriri	Natasha Verdasca	MG751974	PRNHA806-18
3934	3934	UFAM	CTGA	MaterialSample	Other material	Metynnis guaporensis Eigenmann 1915	Animalia	Chordata	Actinopterygii	Characiformes	Serrasalmidae	Metynnis	guaporensis	species	Ota, R.	-3.01905	-49.73781	Brazil	Pará	Tocantins	2009-11-06	Tocantins river, rear Baiao cty	Valeria Machado	MG751975	PRNHA005-18
5919	5919	UFAM	CTGA	MaterialSample	Other material	Metynnis guaporensis Eigenmann 1915	Animalia	Chordata	Actinopterygii	Characiformes	Serrasalmidae	Metynnis	guaporensis	species	Ota, R.	-3.80822	-49.67135	Brazil	Pará	Tocantins	2009-11-06	Tocantins river, rear Tucurui cty	Valeria Machado	MG751976	PRNHA006-18
5920	5920	UFAM	CTGA	MaterialSample	Other material	Metynnis guaporensis Eigenmann 1915	Animalia	Chordata	Actinopterygii	Characiformes	Serrasalmidae	Metynnis	guaporensis	species	Ota, R.	-3.80822	-49.67135	Brazil	Pará	Tocantins	2009-11-06	Tocantins river, rear Tucurui cty	Valeria Machado	MG751977	PRNHA007-18
5921	5921	UFAM	CTGA	MaterialSample	Other material	Metynnis guaporensis Eigenmann 1915	Animalia	Chordata	Actinopterygii	Characiformes	Serrasalmidae	Metynnis	guaporensis	species	Ota, R.	-3.80822	-49.67135	Brazil	Pará	Tocantins	2009-11-06	Tocantins river, rear Tucurui cty	Valeria Machado	MG751978	PRNHA008-18
12210	46274	INPA	ICT	PreservedSpecimen	Other material	Metynnis guaporensis Eigenmann 1915	Animalia	Chordata	Actinopterygii	Characiformes	Serrasalmidae	Metynnis	guaporensis	species	Ota, R.	-1.06075	-61.85	Brazil	Roraima	Branco	2013-02-15	enseada no baixo rio Branco - RR	Valeria Machado	MG751979	PRNHA194-18
14085	14085	UFAM	CTGA	MaterialSample	Other material	Metynnis guaporensis Eigenmann 1915	Animalia	Chordata	Actinopterygii	Characiformes	Serrasalmidae	Metynnis	guaporensis	species	Ota, R.	2.79952	-60.66669	Brazil	Roraima	Branco	2013-10-16	enseada em frente Boa Vista rio Branco - RR	Valeria Machado	MG751980	PRNHA191-18
14087	14087	UFAM	CTGA	MaterialSample	Other material	Metynnis guaporensis Eigenmann 1915	Animalia	Chordata	Actinopterygii	Characiformes	Serrasalmidae	Metynnis	guaporensis	species	Ota, R.	2.79952	-60.66669	Brazil	Roraima	Branco	2013-10-16	enseada em frente Boa Vista rio Branco - RR	Valeria Machado	MG751981	PRNHA193-18
42590	9394	LBP	NA	PreservedSpecimen	Other material	Metynnis guaporensis Eigenmann 1915	Animalia	Chordata	Actinopterygii	Characiformes	Serrasalmidae	Metynnis	guaporensis	species	Ota, R.	-1.56666	-47.16416	Brazil	Pará	Guamá	2010-02-06	Rio Guamá, Ourém	C. Oliveira & R. Britzke	MG751982	PRNHA1065-18
44066	8778	LBP	NA	PreservedSpecimen	Other material	Metynnis guaporensis Eigenmann 1915	Animalia	Chordata	Actinopterygii	Characiformes	Serrasalmidae	Metynnis	guaporensis	species	Ota, R.	-13.32305	-50.6225	Brazil	Mato Grosso	Araguaia	2009-09-29	Lagoa do Chico, afluente do rio Araguaia, Cocalinho	R. Devidé, J. P. C. Alvez, V. P. Cruz, G. J. C. Silva & W. Troy	MG751983	PRNHA1081-18
67753	16664	LBP	NA	PreservedSpecimen	Other material	Metynnis guaporensis Eigenmann 1915	Animalia	Chordata	Actinopterygii	Characiformes	Serrasalmidae	Metynnis	guaporensis	species	Ota, R.	-3.50388	-52.03888	Brazil	Pará	Xingu	2012-09-30	Rio Xingu, Altamira	C. Oliveira, R. Britzke, L. M Sousa & D. A. Bastos	MG751984	PRNHA1066-18
67754	16664	LBP	NA	PreservedSpecimen	Other material	Metynnis guaporensis Eigenmann 1915	Animalia	Chordata	Actinopterygii	Characiformes	Serrasalmidae	Metynnis	guaporensis	species	Ota, R.	-3.50388	-52.03888	Brazil	Pará	Xingu	2012-09-30	Rio Xingu, Altamira	C. Oliveira, R. Britzke, L. M Sousa & D. A. Bastos	MG751985	PRNHA1067-18
LBP42589	9394	LBP	NA	PreservedSpecimen	Other material	Metynnis guaporensis Eigenmann 1915	Animalia	Chordata	Actinopterygii	Characiformes	Serrasalmidae	Metynnis	guaporensis	species	Ota, R.	-1.56666	-47.16416	Brazil	Pará	Guamá	2010-02-06	Rio Guamá, Ourém	C. Oliveira & R. Britzke	MG751986	PRNHA1064-18
UFRO2540	5399	UFRO	I	PreservedSpecimen	Other material	Metynnis guaporensis Eigenmann 1915	Animalia	Chordata	Actinopterygii	Characiformes	Serrasalmidae	Metynnis	guaporensis	species	Ota, R.	-9.28444	-64.39833	Brazil	Rondônia	Guaporé	2010-06-10	Lago Madalena, rio Jaciparaná, Porto Velho	A. A, Matsuzaki	MG751987	PRNHA1059-18
UFRO4476	4670	UFRO	I	PreservedSpecimen	Other material	Metynnis guaporensis Eigenmann 1915	Animalia	Chordata	Actinopterygii	Characiformes	Serrasalmidae	Metynnis	guaporensis	species	Ota, R.	-9.28444	-64.39833	Brazil	Rondônia	Guaporé	2011-11-25	Lago Madalena, rio Jaciparaná, Porto Velho	A. A, Matsuzaki	MG751988	PRNHA1062-18
UFRO4477	4670	UFRO	I	PreservedSpecimen	Other material	Metynnis guaporensis Eigenmann 1915	Animalia	Chordata	Actinopterygii	Characiformes	Serrasalmidae	Metynnis	guaporensis	species	Ota, R.	-9.28444	-64.39833	Brazil	Rondônia	Madeira	2011-11-25	Lago Madalena, rio Jaciparaná, Porto Velho	A. A, Matsuzaki	MG751989	PRNHA1063-18
UFRO5185	5393	UFRO	I	PreservedSpecimen	Other material	Metynnis guaporensis Eigenmann 1915	Animalia	Chordata	Actinopterygii	Characiformes	Serrasalmidae	Metynnis	guaporensis	species	Ota, R.	-9.45444	-64.41638	Brazil	Rondônia	Guaporé	2011-11-25	Rio Jaciparaná, lago Três Praias, Porto V elho	J. G. Sodré	MG751990	PRNHA1016-18
UFRO5822	7190	UFRO	I	PreservedSpecimen	Other material	Metynnis guaporensis Eigenmann 1915	Animalia	Chordata	Actinopterygii	Characiformes	Serrasalmidae	Metynnis	guaporensis	species	Ota, R.	-9.28444	-64.39833	Brazil	Rondônia	Madeira	2011-11-25	Lago Madalena, rio Jaciparaná, Porto Velho	A. A, Matsuzaki	MG751991	PRNHA1060-18
UFRO5829	7190	UFRO	I	PreservedSpecimen	Other material	Metynnis guaporensis Eigenmann 1915	Animalia	Chordata	Actinopterygii	Characiformes	Serrasalmidae	Metynnis	guaporensis	species	Ota, R.	-9.28444	-64.39833	Brazil	Rondônia	Guaporé	2011-11-25	Lago Madalena, rio Jaciparaná, Porto Velho	A. A, Matsuzaki	MG751992	PRNHA1061-18
11518	11518	UFAM	CTGA	MaterialSample	Other material	Metynnis hypsauchen (Müller & Troschel 1844)	Animalia	Chordata	Actinopterygii	Characiformes	Serrasalmidae	Metynnis	hypsauchen	species	Machado, V.	-4.21658	-55.89063	Brazil	Pará	Tapajós	2012-11-21	rio Tapajós prox a Itaituba	Valeria Machado	MG751993	PRNHA626-18
11866	46295	INPA	ICT	PreservedSpecimen	Other material	Metynnis hypsauchen (Müller & Troschel 1844)	Animalia	Chordata	Actinopterygii	Characiformes	Serrasalmidae	Metynnis	hypsauchen	species	Ota, R.	-4.56327	-56.2605	Brazil	Pará	Tapajós	2012-11-26	rio Itapacura - PA	Valeria Machado	MG751994	PRNHA631-18
11918	11918	UFAM	CTGA	MaterialSample	Other material	Metynnis hypsauchen (Müller & Troschel 1844)	Animalia	Chordata	Actinopterygii	Characiformes	Serrasalmidae	Metynnis	hypsauchen	species	Ota, R.	-4.21658	-55.89063	Brazil	Pará	Tapajós	2012-12-01	rio Tapajós prox a Itaituba	Valeria Machado	MG751995	PRNHA632-18
11922	11922	UFAM	CTGA	MaterialSample	Other material	Metynnis hypsauchen (Müller & Troschel 1844)	Animalia	Chordata	Actinopterygii	Characiformes	Serrasalmidae	Metynnis	hypsauchen	species	Ota, R.	-4.21658	-55.89063	Brazil	Pará	Tapajós	2012-12-01	rio Tapajós prox a Itaituba	Valeria Machado	MG751996	PRNHA636-18
12011	12011	UFAM	CTGA	MaterialSample	Other material	Metynnis hypsauchen (Müller & Troschel 1844)	Animalia	Chordata	Actinopterygii	Characiformes	Serrasalmidae	Metynnis	hypsauchen	species	Ota, R.	-1.06075	-61.85	Brazil	Roraima	Branco	2013-02-15	enseada no baixo rio Branco - RR	Valeria Machado	MG751997	PRNHA181-18
12207	46275	INPA	ICT	PreservedSpecimen	Other material	Metynnis hypsauchen (Müller & Troschel 1844)	Animalia	Chordata	Actinopterygii	Characiformes	Serrasalmidae	Metynnis	hypsauchen	species	Ota, R.	-1.06075	-61.85	Brazil	Roraima	Branco	2013-02-15	enseada no baixo rio Branco - RR	Valeria Machado	MG751998	PRNHA182-18
12208	46275	INPA	ICT	PreservedSpecimen	Other material	Metynnis hypsauchen (Müller & Troschel 1844)	Animalia	Chordata	Actinopterygii	Characiformes	Serrasalmidae	Metynnis	hypsauchen	species	Ota, R.	-1.06075	-61.85	Brazil	Roraima	Branco	2013-02-15	enseada no baixo rio Branco - RR	Valeria Machado	MG751999	PRNHA183-18
12209	46275	INPA	ICT	PreservedSpecimen	Other material	Metynnis hypsauchen (Müller & Troschel 1844)	Animalia	Chordata	Actinopterygii	Characiformes	Serrasalmidae	Metynnis	hypsauchen	species	Ota, R.	-1.06075	-61.85	Brazil	Roraima	Branco	2013-02-15	enseada no baixo rio Branco - RR	Valeria Machado	MG752000	PRNHA184-18
12211	46275	INPA	ICT	PreservedSpecimen	Other material	Metynnis hypsauchen (Müller & Troschel 1844)	Animalia	Chordata	Actinopterygii	Characiformes	Serrasalmidae	Metynnis	hypsauchen	species	Ota, R.	-1.06075	-61.85	Brazil	Roraima	Branco	2013-02-15	enseada no baixo rio Branco - RR	Valeria Machado	MG752001	PRNHA185-18
12218	46275	INPA	ICT	PreservedSpecimen	Other material	Metynnis hypsauchen (Müller & Troschel 1844)	Animalia	Chordata	Actinopterygii	Characiformes	Serrasalmidae	Metynnis	hypsauchen	species	Ota, R.	-1.06075	-61.85	Brazil	Roraima	Branco	2013-02-15	enseada no baixo rio Branco - RR	Valeria Machado	MG752002	PRNHA186-18
12219	46275	INPA	ICT	PreservedSpecimen	Other material	Metynnis hypsauchen (Müller & Troschel 1844)	Animalia	Chordata	Actinopterygii	Characiformes	Serrasalmidae	Metynnis	hypsauchen	species	Ota, R.	-1.06075	-61.85	Brazil	Roraima	Branco	2013-02-15	enseada no baixo rio Branco - RR	Valeria Machado	MG752003	PRNHA187-18
14476	46310	INPA	ICT	PreservedSpecimen	Other material	Metynnis hypsauchen (Müller & Troschel 1844)	Animalia	Chordata	Actinopterygii	Characiformes	Serrasalmidae	Metynnis	hypsauchen	species	Ota, R.	-1.69086	-57.42225	Brazil	Amazonas	Nhamundá	2013-11-22	Com. Barão - rio Nhamundá	Valeria Machado	MG752004	PRNHA491-18
14477	46310	INPA	ICT	PreservedSpecimen	Other material	Metynnis hypsauchen (Müller & Troschel 1844)	Animalia	Chordata	Actinopterygii	Characiformes	Serrasalmidae	Metynnis	hypsauchen	species	Ota, R.	-1.69086	-57.42225	Brazil	Amazonas	Nhamundá	2013-11-22	Com. Barão - rio Nhamundá	Valeria Machado	MG752005	PRNHA492-18
14478	46310	INPA	ICT	PreservedSpecimen	Other material	Metynnis hypsauchen (Müller & Troschel 1844)	Animalia	Chordata	Actinopterygii	Characiformes	Serrasalmidae	Metynnis	hypsauchen	species	Ota, R.	-1.69086	-57.42225	Brazil	Amazonas	Nhamundá	2013-11-22	Com. Barão - rio Nhamundá	Valeria Machado	MG752006	PRNHA493-18
15087	15087	UFAM	CTGA	MaterialSample	Other material	Metynnis hypsauchen (Müller & Troschel 1844)	Animalia	Chordata	Actinopterygii	Characiformes	Serrasalmidae	Metynnis	hypsauchen	species	Andrade, M.	-5.2333	-60.30737	Brazil	Amazonas	Aripuanã	2014-11-21	Lago Aracu, margem direita rio Aripuanã -AM	Valeria Machado	MG752007	PRNHA120-18
15088	15088	UFAM	CTGA	MaterialSample	Other material	Metynnis hypsauchen (Müller & Troschel 1844)	Animalia	Chordata	Actinopterygii	Characiformes	Serrasalmidae	Metynnis	hypsauchen	species	Andrade, M.	-5.2333	-60.30737	Brazil	Amazonas	Aripuanã	2014-11-21	Lago Aracu, margem direita rio Aripuanã -AM	Valeria Machado	MG752008	PRNHA121-18
15089	15089	UFAM	CTGA	MaterialSample	Other material	Metynnis hypsauchen (Müller & Troschel 1844)	Animalia	Chordata	Actinopterygii	Characiformes	Serrasalmidae	Metynnis	hypsauchen	species	Andrade, M.	-5.2333	-60.30737	Brazil	Amazonas	Aripuanã	2014-11-21	Lago Aracu, margem direita rio Aripuanã -AM	Valeria Machado	MG752009	PRNHA122-18
47526	18390	LBP	NA	PreservedSpecimen	Other material	Metynnis hypsauchen (Müller & Troschel 1844)	Animalia	Chordata	Actinopterygii	Characiformes	Serrasalmidae	Metynnis	hypsauchen	species	Ota, R.	7.538944	-66.14194	Venezuela	Bolívar	Orinoco	2010-04-20	Río Pelehojo, afluente do río Orinoco, Caiçara del Orinoco	C. Oliveira & V. taglioto	MG752010	PRNHA1050-18
63920	15530	LBP	NA	PreservedSpecimen	Other material	Metynnis hypsauchen (Müller & Troschel 1844)	Animalia	Chordata	Actinopterygii	Characiformes	Serrasalmidae	Metynnis	hypsauchen	species	Ota, R.	3.29916	-59.92722	Brazil	Roraima	Branco	2012-04-23	Rio Takutu, afluente do rio Branco, Bonfim	R. Bristke & B. Melo	MG752011	PRNHA1088-18
100359	46251	INPA	ICT	PreservedSpecimen	Other material	Metynnis hypsauchen (Müller & Troschel 1844)	Animalia	Chordata	Actinopterygii	Characiformes	Serrasalmidae	Metynnis	hypsauchen	species	Bastos, D. | Ota, R.	-2.00205	-58.19325	Brazil	Amazonas	Jatapu	2011-09-27	Ressaca do Jatapu	L. Rapp Py-Daniel, et al.	MG752012	PRNHA388-18
102695	39502	INPA	ICT	PreservedSpecimen	Other material	Metynnis hypsauchen (Müller & Troschel 1844)	Animalia	Chordata	Actinopterygii	Characiformes	Serrasalmidae	Metynnis	hypsauchen	species	Ota, R.	-5.82277	-63.28777	Brazil	Amazonas	Purus	2012-08-17	Flona Ipixuna, rio Ipixuna, comunidade Mutum	L. Rapp Py-Daniel, et al.	MG752013	PRNHA939-18
105643	50233	INPA	ICT	PreservedSpecimen	Other material	Metynnis hypsauchen (Müller & Troschel 1844)	Animalia	Chordata	Actinopterygii	Characiformes	Serrasalmidae	Metynnis	hypsauchen	species	Ota, R.	-1.4425	-56.7535	Brazil	Pará	Trombetas	NA	Braço do rio Trombetas, margem esquerda	L. Rapp Py-Daniel, et al.	MG752014	PRNHA759-18
105765	50178	INPA	ICT	PreservedSpecimen	Other material	Metynnis hypsauchen (Müller & Troschel 1844)	Animalia	Chordata	Actinopterygii	Characiformes	Serrasalmidae	Metynnis	hypsauchen	species	Ota, R.	-1.4404	-56.77522	Brazil	Pará	Trombetas	NA	Lago marginal, na margem esquerda do rio Trombetas	L. Rapp Py-Daniel, et al.	MG752015	PRNHA761-18
105766	50178	INPA	ICT	PreservedSpecimen	Other material	Metynnis hypsauchen (Müller & Troschel 1844)	Animalia	Chordata	Actinopterygii	Characiformes	Serrasalmidae	Metynnis	hypsauchen	species	Ota, R.	-1.4404	-56.77522	Brazil	Pará	Trombetas	NA	Lago marginal, na margem esquerda do rio Trombetas	L. Rapp Py-Daniel, et al.	MG752016	PRNHA762-18
361R	39022	INPA	ICT	PreservedSpecimen	Other material	Metynnis hypsauchen (Müller & Troschel 1844)	Animalia	Chordata	Actinopterygii	Characiformes	Serrasalmidae	Metynnis	hypsauchen	species	Ota, R.	-1.71555	-61.27222	Brazil	Amazonas	Negro	2011-07-20	Rio Jauaperi, próximo a sua confluência no rio Negro, Novo Airão	R. Peleja	MG752017	PRNHA1002-18
362R	39022	INPA	ICT	PreservedSpecimen	Other material	Metynnis hypsauchen (Müller & Troschel 1844)	Animalia	Chordata	Actinopterygii	Characiformes	Serrasalmidae	Metynnis	hypsauchen	species	Ota, R.	-1.71555	-61.27222	Brazil	Amazonas	Negro	2011-07-20	Rio Jauaperi, próximo a sua confluência no rio Negro, Novo Airão	R. Peleja	MG752018	PRNHA1003-18
364R39022	39022	INPA	ICT	PreservedSpecimen	Other material	Metynnis hypsauchen (Müller & Troschel 1844)	Animalia	Chordata	Actinopterygii	Characiformes	Serrasalmidae	Metynnis	hypsauchen	species	Ota, R.	-1.71555	-61.27222	Brazil	Amazonas	Negro	2011-07-20	Rio Jauaperi, próximo a sua confluência no rio Negro, Novo Airão	R. Peleja	MG752019	PRNHA1005-18
Ag239498	39498	INPA	ICT	PreservedSpecimen	Other material	Metynnis hypsauchen (Müller & Troschel 1844)	Animalia	Chordata	Actinopterygii	Characiformes	Serrasalmidae	Metynnis	hypsauchen	species	Ota, R.	-2.57333	-58.15833	Brazil	Amazonas	Uatumã	2012-03-20	rio Uatumã, Balbina,	J. Zuanon & E. Ferreira	MG752020	PRNHA1008-18
AG339498	39498	INPA	ICT	PreservedSpecimen	Other material	Metynnis hypsauchen (Müller & Troschel 1844)	Animalia	Chordata	Actinopterygii	Characiformes	Serrasalmidae	Metynnis	hypsauchen	species	Ota, R.	-2.57333	-58.15833	Brazil	Amazonas	Uatumã	2012-03-20	rio Uatumã, Balbina,	J. Zuanon & E. Ferreira	MG752021	PRNHA1009-18
AG439498	39498	INPA	ICT	PreservedSpecimen	Other material	Metynnis hypsauchen (Müller & Troschel 1844)	Animalia	Chordata	Actinopterygii	Characiformes	Serrasalmidae	Metynnis	hypsauchen	species	Ota, R.	-2.57333	-58.15833	Brazil	Amazonas	Uatumã	2012-03-20	rio Uatumã, Balbina,	J. Zuanon & E. Ferreira	MG752022	PRNHA1010-18
Aq139498	39498	INPA	ICT	PreservedSpecimen	Other material	Metynnis hypsauchen (Müller & Troschel 1844)	Animalia	Chordata	Actinopterygii	Characiformes	Serrasalmidae	Metynnis	hypsauchen	species	Ota, R.	-2.57333	-58.15833	Brazil	Amazonas	Uatumã	2012-03-20	rio Uatumã, Balbina,	J. Zuanon & E. Ferreira	MG752023	PRNHA1007-18
Bal139592	39592	INPA	ICT	PreservedSpecimen	Other material	Metynnis hypsauchen (Müller & Troschel 1844)	Animalia	Chordata	Actinopterygii	Characiformes	Serrasalmidae	Metynnis	hypsauchen	species	Ota, R.	-1.69333	-59.65527	Brazil	Amazonas	Uatumã	2011-08-30	Lago da UHE Balbina, Balbina	J. Zuanon & E. Ferreira	MG752024	PRNHA1011-18
Bal339592	39592	INPA	ICT	PreservedSpecimen	Other material	Metynnis hypsauchen (Müller & Troschel 1844)	Animalia	Chordata	Actinopterygii	Characiformes	Serrasalmidae	Metynnis	hypsauchen	species	Ota, R.	-1.69333	-59.65527	Brazil	Amazonas	Uatumã	2011-08-30	Lago da UHE Balbina, Balbina	J. Zuanon & E. Ferreira	MG752025	PRNHA1012-18
INPA342R	39021	INPA	ICT	PreservedSpecimen	Other material	Metynnis hypsauchen (Müller & Troschel 1844)	Animalia	Chordata	Actinopterygii	Characiformes	Serrasalmidae	Metynnis	hypsauchen	species	Ota, R.	0.39222	-61.67472	Brazil	Roraima	Negro	2011-07-19	Rio Branco, próximo à sua confluência com rio Negro, Caracaraí	R. Peleja	MG752026	PRNHA1006-18
INPA37077	37077	INPA	ICT	PreservedSpecimen	Other material	Metynnis hypsauchen (Müller & Troschel 1844)	Animalia	Chordata	Actinopterygii	Characiformes	Serrasalmidae	Metynnis	hypsauchen	species	Ota, R.	-4.18666	-60.88666	Brazil	Amazonas	Tupana	2011-08-16	Rio Tupana, próximo à BR 319, Careiro	R.P. Leitão & M. L. Castaño	MG752027	PRNHA1004-18
INPA39021	39021	INPA	ICT	PreservedSpecimen	Other material	Metynnis hypsauchen (Müller & Troschel 1844)	Animalia	Chordata	Actinopterygii	Characiformes	Serrasalmidae	Metynnis	hypsauchen	species	Ota, R.	0.39222	-61.67472	Brazil	Roraima	Branco	2011-07-19	Rio Branco, próximo à sua confluência com rio Negro, Caracaraí	R. Peleja	MG752028	PRNHA1000-18
INPA39497	39497	INPA	ICT	PreservedSpecimen	Other material	Metynnis hypsauchen (Müller & Troschel 1844)	Animalia	Chordata	Actinopterygii	Characiformes	Serrasalmidae	Metynnis	hypsauchen	species	Ota, R.	-1.335	-62.28388	Brazil	Amazonas	Negro	2011-07-18	Rio Caurés, próximo a confluência com o rio Negro, Barcelos	R. Peleja	MG752029	PRNHA1001-18
2134	2134	UFAM	CTGA	MaterialSample	Other material	Metynnis lippincottianus (Cope 1870)	Animalia	Chordata	Actinopterygii	Characiformes	Serrasalmidae	Metynnis	lippincottianus	species	Willis, S.	-0.82827	-52.46408	Brazil	Amapá	Jari	2006-11-18	rio Arapiranga, tributario do rio Jari	Natasha Verdasca	MG752030	PRNHA378-18
2151	2151	UFAM	CTGA	MaterialSample	Other material	Metynnis lippincottianus (Cope 1870)	Animalia	Chordata	Actinopterygii	Characiformes	Serrasalmidae	Metynnis	lippincottianus	species	Willis, S.	-0.82827	-52.46408	Brazil	Amapá	Jari	2006-11-18	rio Arapiranga, tributario do rio Jari	Natasha Verdasca	MG752031	PRNHA379-18
43684	12696	LBP	NA	PreservedSpecimen	Other material	Metynnis lippincottianus (Cope 1870)	Animalia	Chordata	Actinopterygii	Characiformes	Serrasalmidae	Metynnis	lippincottianus	species	Ota, R.	-12.31666	-50.95	Brazil	Mato Grosso	Araguaia	2010-06-08	Rio Araguaia, Cocalinho	J. A. Senhorini, J. O. Junqueira & M. Mehanna	MG752032	PRNHA1051-18
47560	11351	LBP	NA	PreservedSpecimen	Other material	Metynnis lippincottianus (Cope 1870)	Animalia	Chordata	Actinopterygii	Characiformes	Serrasalmidae	Metynnis	lippincottianus	species	Ota, R.	-19.15833	-44.76583	Brazil	Minas Gerais	São Francisco	2010-07-04	Lagoa Maria Joana, rio São Francisco, Pirapora	J. A. Senhorini, J. O. Junqueira & M. Mehanna	MG752033	PRNHA1049-18
69257	39496	INPA	ICT	PreservedSpecimen	Other material	Metynnis lippincottianus (Cope 1870)	Animalia	Chordata	Actinopterygii	Characiformes	Serrasalmidae	Metynnis	lippincottianus	species	Ota, R.	-3.16916	-59.91194	Brazil	Amazonas	Amazonas	2012-05-07	Lago Catalão, Iranduba	C. Röpke & R. Bacelas	MG752034	PRNHA1042-18
69258	39496	INPA	ICT	PreservedSpecimen	Other material	Metynnis lippincottianus (Cope 1870)	Animalia	Chordata	Actinopterygii	Characiformes	Serrasalmidae	Metynnis	lippincottianus	species	Ota, R.	-3.16916	-59.91194	Brazil	Amazonas	Amazonas	2012-05-07	Lago Catalão, Iranduba	C. Röpke & R. Bacelas	MG752035	PRNHA1043-18
AVANUP	AVANUP	UFAM	LEGAL	MaterialSample	Other material	Metynnis lippincottianus (Cope 1870)	Animalia	Chordata	Actinopterygii	Characiformes	Serrasalmidae	Metynnis	lippincottianus	species	Ota, R.	-19.40944	-40.08444	Brazil	Espírito Santo	Paraná	2013-02-05	Lagoa Juparanã, afluente do rio Doce, bacia Costeira, Soretama	E. C. Oliveira	MG752036	PRNHA1040-18
LBP19242	3147	LBP	NA	PreservedSpecimen	Other material	Metynnis lippincottianus (Cope 1870)	Animalia	Chordata	Actinopterygii	Characiformes	Serrasalmidae	Metynnis	lippincottianus	species	Ota, R.	-13.33472	-50.70444	Brazil	Mato Grosso	Araguaia	2005-09-04	Lagoa da Égua rio Araguaia, Cocalinho	R. Devidé	MG752037	PRNHA1041-18
LBP42792	9116	LBP	NA	PreservedSpecimen	Other material	Metynnis lippincottianus (Cope 1870)	Animalia	Chordata	Actinopterygii	Characiformes	Serrasalmidae	Metynnis	lippincottianus	species	Ota, R.	-21.29722	-50.14027	Brazil	São Paulo	Tietê	2010-04-03	Rio Bonito, afluente do rio Tietê, Juritis	M. F. Pazian	MG752038	PRNHA1052-18
LBP47473	9117	LBP	NA	PreservedSpecimen	Other material	Metynnis lippincottianus (Cope 1870)	Animalia	Chordata	Actinopterygii	Characiformes	Serrasalmidae	Metynnis	lippincottianus	species	Ota, R.	-21.09055	-50.57166	Brazil	São Paulo	Paraná	2010-04-03	Córrego Azul afluente do rio Tietê, Araçatuba	M. F. Pazian	MG752039	PRNHA1048-18
LBP49154	10475	LBP	NA	PreservedSpecimen	Other material	Metynnis lippincottianus (Cope 1870)	Animalia	Chordata	Actinopterygii	Characiformes	Serrasalmidae	Metynnis	lippincottianus	species	Ota, R.	NA	NA	Brazil	NA	São Francisco	NA	lago marginal ao rio São Francisco, Paracatu	Valeria Machado	MG752040	PRNHA989-18
NUPVDR2	NUPVDR2	UFAM	LEGAL	MaterialSample	Other material	Metynnis lippincottianus (Cope 1870)	Animalia	Chordata	Actinopterygii	Characiformes	Serrasalmidae	Metynnis	lippincottianus	species	Ota, R.	-24.7	-53.96666	Brazil	Paraná	Paraná	2012-01-01	Rio São Francisco V erdadeiro, braço Norte, afluente do rio Paraná, Ouro Verde do Oeste	W. J. da Graça	MG752041	PRNHA1047-18
SF0101	36823	INPA	ICT	PreservedSpecimen	Other material	Metynnis lippincottianus (Cope 1870)	Animalia	Chordata	Actinopterygii	Characiformes	Serrasalmidae	Metynnis	lippincottianus	species	Ota, R.	NA	NA	Brazil	NA	São Francisco	NA	São Francisco	Valeria Machado	MG752042	PRNHA990-18
SF0102	36823	INPA	ICT	PreservedSpecimen	Other material	Metynnis lippincottianus (Cope 1870)	Animalia	Chordata	Actinopterygii	Characiformes	Serrasalmidae	Metynnis	lippincottianus	species	Ota, R.	-18.24305	-45.23555	Brazil	Minas Gerais	São Francisco	2011-07-27	Represa Três Marias, rio São Francisco, Pirapora	Pescador local	MG752043	PRNHA1036-18
SF0103	36823	INPA	ICT	PreservedSpecimen	Other material	Metynnis lippincottianus (Cope 1870)	Animalia	Chordata	Actinopterygii	Characiformes	Serrasalmidae	Metynnis	lippincottianus	species	Ota, R.	NA	NA	Brazil	NA	São Francisco	NA	São Francisco	Valeria Machado	MG752044	PRNHA991-18
SF0202	36822	INPA	ICT	PreservedSpecimen	Other material	Metynnis lippincottianus (Cope 1870)	Animalia	Chordata	Actinopterygii	Characiformes	Serrasalmidae	Metynnis	lippincottianus	species	Ota, R.	-18.24305	-45.23555	Brazil	Minas Gerais	São Francisco	2011-07-27	Represa Três Marias, rio São Francisco, Pirapora	Pescador local	MG752045	PRNHA1037-18
SF0203	36822	INPA	ICT	PreservedSpecimen	Other material	Metynnis lippincottianus (Cope 1870)	Animalia	Chordata	Actinopterygii	Characiformes	Serrasalmidae	Metynnis	lippincottianus	species	Ota, R.	-18.24305	-45.23555	Brazil	Minas Gerais	São Francisco	2011-07-27	Represa Três Marias, rio São Francisco, Pirapora	Pescador local	MG752046	PRNHA1038-18
SF0204	36822	INPA	ICT	PreservedSpecimen	Other material	Metynnis lippincottianus (Cope 1870)	Animalia	Chordata	Actinopterygii	Characiformes	Serrasalmidae	Metynnis	lippincottianus	species	Ota, R.	-18.24305	-45.23555	Brazil	Minas Gerais	São Francisco	2011-07-27	Represa Três Marias, rio São Francisco, Pirapora	Pescador local	MG752047	PRNHA1039-18
VDR1	VDR1	UFAM	LEGAL	MaterialSample	Other material	Metynnis lippincottianus (Cope 1870)	Animalia	Chordata	Actinopterygii	Characiformes	Serrasalmidae	Metynnis	lippincottianus	species	Ota, R.	-24.7	-53.96666	Brazil	Paraná	Paraná	2012-01-01	Rio São Francisco V erdadeiro, braço Norte, afluente do rio Paraná, Ouro Verde do Oeste	W. J. da Graça	MG752048	PRNHA1034-18
VDR5	VDR5	UFAM	LEGAL	MaterialSample	Other material	Metynnis lippincottianus (Cope 1870)	Animalia	Chordata	Actinopterygii	Characiformes	Serrasalmidae	Metynnis	lippincottianus	species	Ota, R.	-24.7	-53.96666	Brazil	Paraná	Paraná	2012-01-01	Rio São Francisco V erdadeiro, braço Norte, afluente do rio Paraná, Ouro Verde do Oeste	W. J. da Graça	MG752049	PRNHA1035-18
14086	14086	UFAM	CTGA	MaterialSample	Other material	Metynnis luna Cope 1878	Animalia	Chordata	Actinopterygii	Characiformes	Serrasalmidae	Metynnis	luna	species	Ota, R.	2.79952	-60.66669	Brazil	Roraima	Branco	2013-10-16	enseada em frente Boa Vista rio Branco - RR	Valeria Machado	MG752050	PRNHA192-18
69658	39501	INPA	ICT	PreservedSpecimen	Other material	Metynnis luna Cope 1878	Animalia	Chordata	Actinopterygii	Characiformes	Serrasalmidae	Metynnis	luna	species	Ota, R.	-3.16916	-59.91194	Brazil	Amazonas	Solimões	2012-05-07	Lago Catalão, Iranduba	C. Röpke & R. Bacelas	MG752051	PRNHA1023-18
INPA36830	36830	INPA	ICT	PreservedSpecimen	Other material	Metynnis luna Cope 1878	Animalia	Chordata	Actinopterygii	Characiformes	Serrasalmidae	Metynnis	luna	species	Ota, R.	-3.40166	-60.22777	Brazil	Amazonas	Solimões	2011-11-15	Lago Castanho, sistema de lagos de Janauacá, Iranduba	S. A. Amadio, R. P. Ota & C. Röpke	MG752052	PRNHA1024-18
UFRO1457	4548	UFRO	I	PreservedSpecimen	Other material	Metynnis luna Cope 1878	Animalia	Chordata	Actinopterygii	Characiformes	Serrasalmidae	Metynnis	luna	species	Ota, R.	-9.45277	-64.41583	Brazil	Rondônia	Madeira	2009-11-08	Rio Jaciparaná, lago Três Praias, Porto V elho	L. C. R. Melo	MG752053	PRNHA1015-18
UFRO5745	7285	UFRO	I	PreservedSpecimen	Other material	Metynnis luna Cope 1878	Animalia	Chordata	Actinopterygii	Characiformes	Serrasalmidae	Metynnis	luna	species	Ota, R.	-9.24255	-64.39138	Brazil	Rondônia	Madeira	2011-11-26	Rio Jaciparaná, lago Três Praias, Porto V elho	L. D. Nogueira	MG752054	PRNHA1017-18
UFRO5746	7533	UFRO	I	PreservedSpecimen	Other material	Metynnis luna Cope 1878	Animalia	Chordata	Actinopterygii	Characiformes	Serrasalmidae	Metynnis	luna	species	Ota, R.	-9.24255	-64.39138	Brazil	Rondônia	Madeira	2011-11-26	Rio Jaciparaná, lago Três Praias, Porto V elho	L. D. Nogueira	MG752055	PRNHA1018-18
UFRO5823	15167	UFRO	I	PreservedSpecimen	Other material	Metynnis luna Cope 1878	Animalia	Chordata	Actinopterygii	Characiformes	Serrasalmidae	Metynnis	luna	species	Ota, R.	-9.24255	-64.39138	Brazil	Rondônia	Madeira	2011-11-26	Rio Jaciparaná, lago Três Praias, Porto V elho	L. D. Nogueira	MG752056	PRNHA1019-18
UFRO6004	5394	UFRO	I	PreservedSpecimen	Other material	Metynnis luna Cope 1878	Animalia	Chordata	Actinopterygii	Characiformes	Serrasalmidae	Metynnis	luna	species	Ota, R.	-8.3325	-63.48333	Brazil	Rondônia	Madeira	2011-06-07	Lago Cuniã, ao lado oposto da comunidade, Porto Velho	Equipe Unir	MG752057	PRNHA1020-18
UFRO6005	5394	UFRO	I	PreservedSpecimen	Other material	Metynnis luna Cope 1878	Animalia	Chordata	Actinopterygii	Characiformes	Serrasalmidae	Metynnis	luna	species	Ota, R.	-8.3325	-63.48333	Brazil	Rondônia	Madeira	2011-06-07	Lago Cuniã, ao lado oposto da comunidade, Porto Velho	Equipe Unir	MG752058	PRNHA1021-18
UFRO6006	5394	UFRO	I	PreservedSpecimen	Other material	Metynnis luna Cope 1878	Animalia	Chordata	Actinopterygii	Characiformes	Serrasalmidae	Metynnis	luna	species	Ota, R.	-8.3325	-63.48333	Brazil	Rondônia	Madeira	2011-06-07	Lago Cuniã, ao lado oposto da comunidade, Porto Velho	Equipe Unir	MG752059	PRNHA1022-18
11519	11519	UFAM	CTGA	MaterialSample	Other material	Metynnis maculatus (Kner 1858)	Animalia	Chordata	Actinopterygii	Characiformes	Serrasalmidae	Metynnis	maculatus	species	Ota, R.	-4.21658	-55.89063	Brazil	Pará	Tapajós	2012-11-21	rio Tapajós prox a Itaituba	Valeria Machado	MG752060	PRNHA627-18
11520	11520	UFAM	CTGA	MaterialSample	Other material	Metynnis maculatus (Kner 1858)	Animalia	Chordata	Actinopterygii	Characiformes	Serrasalmidae	Metynnis	maculatus	species	Ota, R.	-4.21658	-55.89063	Brazil	Pará	Tapajós	2012-11-21	rio Tapajós prox a Itaituba	Valeria Machado	MG752061	PRNHA628-18
11521	11521	UFAM	CTGA	MaterialSample	Other material	Metynnis maculatus (Kner 1858)	Animalia	Chordata	Actinopterygii	Characiformes	Serrasalmidae	Metynnis	maculatus	species	Ota, R.	-4.21658	-55.89063	Brazil	Pará	Tapajós	2012-11-21	rio Tapajós prox a Itaituba	Valeria Machado	MG752062	PRNHA629-18
11522	11522	UFAM	CTGA	MaterialSample	Other material	Metynnis maculatus (Kner 1858)	Animalia	Chordata	Actinopterygii	Characiformes	Serrasalmidae	Metynnis	maculatus	species	Ota, R.	-4.21658	-55.89063	Brazil	Pará	Tapajós	2012-11-21	rio Tapajós prox a Itaituba	Valeria Machado	MG752063	PRNHA630-18
11919	11919	UFAM	CTGA	MaterialSample	Other material	Metynnis maculatus (Kner 1858)	Animalia	Chordata	Actinopterygii	Characiformes	Serrasalmidae	Metynnis	maculatus	species	Ota, R.	-4.21658	-55.89063	Brazil	Pará	Tapajós	2012-12-01	rio Tapajós prox a Itaituba	Valeria Machado	MG752064	PRNHA633-18
11920	11920	UFAM	CTGA	MaterialSample	Other material	Metynnis maculatus (Kner 1858)	Animalia	Chordata	Actinopterygii	Characiformes	Serrasalmidae	Metynnis	maculatus	species	Ota, R.	-4.21658	-55.89063	Brazil	Pará	Tapajós	2012-12-01	rio Tapajós prox a Itaituba	Valeria Machado	MG752065	PRNHA634-18
11921	11921	UFAM	CTGA	MaterialSample	Other material	Metynnis maculatus (Kner 1858)	Animalia	Chordata	Actinopterygii	Characiformes	Serrasalmidae	Metynnis	maculatus	species	Ota, R.	-4.21658	-55.89063	Brazil	Pará	Tapajós	2012-12-01	rio Tapajós prox a Itaituba	Valeria Machado	MG752066	PRNHA635-18
12010	46276	INPA	ICT	PreservedSpecimen	Other material	Metynnis maculatus (Kner 1858)	Animalia	Chordata	Actinopterygii	Characiformes	Serrasalmidae	Metynnis	maculatus	species	Ota, R.	-1.06075	-61.85	Brazil	Roraima	Branco	2013-02-14	enseada no baixo rio Branco - RR	Valeria Machado	MG752067	PRNHA216-18
14081	14081	UFAM	CTGA	MaterialSample	Other material	Metynnis maculatus (Kner 1858)	Animalia	Chordata	Actinopterygii	Characiformes	Serrasalmidae	Metynnis	maculatus	species	Ota, R.	2.79952	-60.66669	Brazil	Roraima	Branco	2013-10-16	enseada em frente Boa Vista rio Branco - RR	Valeria Machado	MG752068	PRNHA188-18
14082	14082	UFAM	CTGA	MaterialSample	Other material	Metynnis maculatus (Kner 1858)	Animalia	Chordata	Actinopterygii	Characiformes	Serrasalmidae	Metynnis	maculatus	species	Ota, R.	2.79952	-60.66669	Brazil	Roraima	Branco	2013-10-16	enseada em frente Boa Vista rio Branco - RR	Valeria Machado	MG752069	PRNHA189-18
14083	14083	UFAM	CTGA	MaterialSample	Other material	Metynnis maculatus (Kner 1858)	Animalia	Chordata	Actinopterygii	Characiformes	Serrasalmidae	Metynnis	maculatus	species	Ota, R.	2.79952	-60.66669	Brazil	Roraima	Branco	2013-10-16	enseada em frente Boa Vista rio Branco - RR	Valeria Machado	MG752070	PRNHA190-18
62168	15583	LBP	NA	PreservedSpecimen	Other material	Metynnis maculatus (Kner 1858)	Animalia	Chordata	Actinopterygii	Characiformes	Serrasalmidae	Metynnis	maculatus	species	Ota, R.	3.30777	-59.88861	Brazil	Roraima	Branco	2012-04-23	Igarapé Chidaua, afluente do rio Takutu, Bonfim	R. Bristke & B. Melo	MG752071	PRNHA1029-18
63954	15538	LBP	NA	PreservedSpecimen	Other material	Metynnis maculatus (Kner 1858)	Animalia	Chordata	Actinopterygii	Characiformes	Serrasalmidae	Metynnis	maculatus	species	Ota, R.	3.38222	-59.85777	Brazil	Roraima	Branco	2012-04-22	Lago da fazeda Romer, afluente do rio Takutu, Bonfim	R. Bristke & B. Melo	MG752072	PRNHA1030-18
12262	46289	INPA	ICT	PreservedSpecimen	Other material	Metynnis melanogrammus Ota, Rapp Py-Daniel & Jégu 2016	Animalia	Chordata	Actinopterygii	Characiformes	Serrasalmidae	Metynnis	melanogrammus	species	Ota, R.	-0.60525	-63.357	Brazil	Amazonas	Negro	2013-02-19	Barcelos - logos com. Daracuá	Valeria Machado	MG752073	PRNHA457-18
12263	46289	INPA	ICT	PreservedSpecimen	Other material	Metynnis melanogrammus Ota, Rapp Py-Daniel & Jégu 2016	Animalia	Chordata	Actinopterygii	Characiformes	Serrasalmidae	Metynnis	melanogrammus	species	Ota, R.	-0.60525	-63.357	Brazil	Amazonas	Negro	2013-02-19	Barcelos - logos com. Daracuá	Valeria Machado	MG752074	PRNHA458-18
12264	46289	INPA	ICT	PreservedSpecimen	Other material	Metynnis melanogrammus Ota, Rapp Py-Daniel & Jégu 2016	Animalia	Chordata	Actinopterygii	Characiformes	Serrasalmidae	Metynnis	melanogrammus	species	Ota, R.	-0.60525	-63.357	Brazil	Amazonas	Negro	2013-02-19	Barcelos - logos com. Daracuá	Valeria Machado	MG752075	PRNHA459-18
14649	46472	INPA	ICT	PreservedSpecimen	Other material	Metynnis melanogrammus Ota, Rapp Py-Daniel & Jégu 2016	Animalia	Chordata	Actinopterygii	Characiformes	Serrasalmidae	Metynnis	melanogrammus	species	Ota, R.	1.18446	-66.83651	Brazil	Amazonas	Negro	2014-02-24	Igarapé atrás da Vila de Cucuí - alto rio Negro	Valeria Machado	MG752076	PRNHA469-18
14650	46472	INPA	ICT	PreservedSpecimen	Other material	Metynnis melanogrammus Ota, Rapp Py-Daniel & Jégu 2016	Animalia	Chordata	Actinopterygii	Characiformes	Serrasalmidae	Metynnis	melanogrammus	species	Ota, R.	1.18446	-66.83651	Brazil	Amazonas	Negro	2014-02-24	Igarapé atrás da Vila de Cucuí - alto rio Negro	Valeria Machado	MG752077	PRNHA470-18
14651	46472	INPA	ICT	PreservedSpecimen	Other material	Metynnis melanogrammus Ota, Rapp Py-Daniel & Jégu 2016	Animalia	Chordata	Actinopterygii	Characiformes	Serrasalmidae	Metynnis	melanogrammus	species	Ota, R.	1.18446	-66.83651	Brazil	Amazonas	Negro	2014-02-24	Igarapé atrás da Vila de Cucuí - alto rio Negro	Valeria Machado	MG752078	PRNHA471-18
14653	46472	INPA	ICT	PreservedSpecimen	Other material	Metynnis melanogrammus Ota, Rapp Py-Daniel & Jégu 2016	Animalia	Chordata	Actinopterygii	Characiformes	Serrasalmidae	Metynnis	melanogrammus	species	Ota, R.	1.18446	-66.83651	Brazil	Amazonas	Negro	2014-02-24	Igarapé atrás da Vila de Cucuí - alto rio Negro	Valeria Machado	MG752079	PRNHA472-18
14654	46472	INPA	ICT	PreservedSpecimen	Other material	Metynnis melanogrammus Ota, Rapp Py-Daniel & Jégu 2016	Animalia	Chordata	Actinopterygii	Characiformes	Serrasalmidae	Metynnis	melanogrammus	species	Ota, R.	1.18446	-66.83651	Brazil	Amazonas	Negro	2014-02-24	Igarapé atrás da Vila de Cucuí - alto rio Negro	Valeria Machado	MG752080	PRNHA473-18
100622	37249	INPA	ICT	PreservedSpecimen	Other material	Metynnis melanogrammus Ota, Rapp Py-Daniel & Jégu 2016	Animalia	Chordata	Actinopterygii	Characiformes	Serrasalmidae	Metynnis	melanogrammus	species	Bastos, D. | Ota, R.	-2.1754	-58.17393	Brazil	Amazonas	Jatapu	2011-10-01	Ressaca do Jatapu	L. Rapp Py-Daniel, et al.	MG752081	PRNHA390-18
105842	105842	UFAM	CTGA	MaterialSample	Other material	Metynnis melanogrammus Ota, Rapp Py-Daniel & Jégu 2016	Animalia	Chordata	Actinopterygii	Characiformes	Serrasalmidae	Metynnis	melanogrammus	species	Ota, R.	-1.43688	-56.79188	Brazil	Pará	Trombetas	NA	Lago na margem esquerda do rio Trombetas	L. Rapp Py-Daniel, et al.	MG752082	PRNHA771-18
22076	3770	LBP	NA	PreservedSpecimen	Other material	Metynnis mola Eigenmann & Kennedy 1903	Animalia	Chordata	Actinopterygii	Characiformes	Serrasalmidae	Metynnis	mola	species	Ota, R.	-19.57611	-56.24722	Brazil	Mato Grosso do Sul	Paraguai	2006-08-01	Rio Negro, afluente do rio Paraguai, Aquidauana	C. Oliveira & L. H. G. Pereira	MG752083	PRNHA1056-18
LBP2207	3770	LBP	NA	PreservedSpecimen	Other material	Metynnis mola Eigenmann & Kennedy 1903	Animalia	Chordata	Actinopterygii	Characiformes	Serrasalmidae	Metynnis	mola	species	Ota, R.	-19.57611	-56.24722	Brazil	Mato Grosso do Sul	Paraguai	2006-08-01	Rio Negro, afluente do rio Paraguai, Aquidauana	C. Oliveira & L. H. G. Pereira	MG752084	PRNHA1055-18
LBP22324	3852	LBP	NA	PreservedSpecimen	Other material	Metynnis mola Eigenmann & Kennedy 1903	Animalia	Chordata	Actinopterygii	Characiformes	Serrasalmidae	Metynnis	mola	species	Ota, R.	-19.76722	-56.23583	Brazil	Mato Grosso do Sul	Paraguai	2006-08-02	Lagoa marginal ao rio Negro, afluente do rio Paraguai, Aquidauana	C. Oliveira & L. H. G. Pereira	MG752085	PRNHA1057-18
LBP36067	7652	LBP	NA	PreservedSpecimen	Other material	Metynnis mola Eigenmann & Kennedy 1903	Animalia	Chordata	Actinopterygii	Characiformes	Serrasalmidae	Metynnis	mola	species	Ota, R.	-15.76777	-55.51222	Brazil	Mato Grosso	Paraguai	2009-03-01	Rio sem nome, afluente do rio Cuiabá, Santo Antônio do Leverger	M. Mehanna & P. A. Campos	MG752086	PRNHA1053-18
LBP3654	35	LBP	NA	PreservedSpecimen	Other material	Metynnis mola Eigenmann & Kennedy 1903	Animalia	Chordata	Actinopterygii	Characiformes	Serrasalmidae	Metynnis	mola	species	Ota, R.	-19.56666	-51.01666	Brazil	Mato Grosso do Sul	Paraguai	1996-09-30	Rio Miranda, Corumbá	C. Oliveira, L. A. Torres, F. P. Foresti, P. C. Fenerich, M. L. Carvalho & O. Froelich	MG752087	PRNHA1054-18
LBP42353	8447	LBP	NA	PreservedSpecimen	Other material	Metynnis mola Eigenmann & Kennedy 1903	Animalia	Chordata	Actinopterygii	Characiformes	Serrasalmidae	Metynnis	mola	species	Ota, R.	-16.05361	-57.80888	Brazil	Mato Grosso	Paraguai	2009-06-18	Lagoa marginal ao rio Cuiabá, afluente do rio Paraguai, Cácares	R. Devidé, J. P. C. Alvez, V. P. Cruz, G. J. C. Silva & W. Troy	MG752088	PRNHA1058-18
12265	46290	INPA	ICT	PreservedSpecimen	Other material	Metynnis sp.	Animalia	Chordata	Actinopterygii	Characiformes	Serrasalmidae	Metynnis	NA	genus	Ota, R.	-0.60525	-63.357	Brazil	Amazonas	Negro	2013-02-19	Barcelos - logos com. Daracuá	Valeria Machado	MG752089	PRNHA460-18
12266	46290	INPA	ICT	PreservedSpecimen	Other material	Metynnis sp.	Animalia	Chordata	Actinopterygii	Characiformes	Serrasalmidae	Metynnis	NA	genus	Ota, R.	-0.60525	-63.357	Brazil	Amazonas	Negro	2013-02-19	Barcelos - logos com. Daracuá	Valeria Machado	MG752090	PRNHA461-18
12267	46290	INPA	ICT	PreservedSpecimen	Other material	Metynnis sp.	Animalia	Chordata	Actinopterygii	Characiformes	Serrasalmidae	Metynnis	NA	genus	Ota, R.	-0.60525	-63.357	Brazil	Amazonas	Negro	2013-02-19	Barcelos - logos com. Daracuá	Valeria Machado	MG752091	PRNHA462-18
12268	46290	INPA	ICT	PreservedSpecimen	Other material	Metynnis sp.	Animalia	Chordata	Actinopterygii	Characiformes	Serrasalmidae	Metynnis	NA	genus	Ota, R.	-0.60525	-63.357	Brazil	Amazonas	Negro	2013-02-19	Barcelos - logos com. Daracuá	Valeria Machado	MG752092	PRNHA463-18
12269	46290	INPA	ICT	PreservedSpecimen	Other material	Metynnis sp.	Animalia	Chordata	Actinopterygii	Characiformes	Serrasalmidae	Metynnis	NA	genus	Ota, R.	-0.60525	-63.357	Brazil	Amazonas	Negro	2013-02-19	Barcelos - logos com. Daracuá	Valeria Machado	MG752093	PRNHA464-18
12270	46290	INPA	ICT	PreservedSpecimen	Other material	Metynnis sp.	Animalia	Chordata	Actinopterygii	Characiformes	Serrasalmidae	Metynnis	NA	genus	Ota, R.	-0.60525	-63.357	Brazil	Amazonas	Negro	2013-02-19	Barcelos - logos com. Daracuá	Valeria Machado	MG752094	PRNHA465-18
12271	46290	INPA	ICT	PreservedSpecimen	Other material	Metynnis sp.	Animalia	Chordata	Actinopterygii	Characiformes	Serrasalmidae	Metynnis	NA	genus	Ota, R.	-0.60525	-63.357	Brazil	Amazonas	Negro	2013-02-19	Barcelos - logos com. Daracuá	Valeria Machado	MG752095	PRNHA466-18
12272	46290	INPA	ICT	PreservedSpecimen	Other material	Metynnis sp.	Animalia	Chordata	Actinopterygii	Characiformes	Serrasalmidae	Metynnis	NA	genus	Ota, R.	-0.60525	-63.357	Brazil	Amazonas	Negro	2013-02-19	Barcelos - logos com. Daracuá	Valeria Machado	MG752096	PRNHA467-18
12273	46290	INPA	ICT	PreservedSpecimen	Other material	Metynnis sp.	Animalia	Chordata	Actinopterygii	Characiformes	Serrasalmidae	Metynnis	NA	genus	Ota, R.	-0.60525	-63.357	Brazil	Amazonas	Negro	2013-02-19	Barcelos - logos com. Daracuá	Valeria Machado	MG752097	PRNHA468-18
13394	13394	UFAM	CTGA	MaterialSample	Other material	Metynnis sp.	Animalia	Chordata	Actinopterygii	Characiformes	Serrasalmidae	Metynnis	NA	genus	Machado, V.	3.94888	-67.92952	Colombia	Guainia	Orinoco	2013-09-05	Confluencia Guaviare - Inirida, bacia do Orinoco	Valeria Machado	MG752098	PRNHA342-18
13395	13395	UFAM	CTGA	MaterialSample	Other material	Metynnis sp.	Animalia	Chordata	Actinopterygii	Characiformes	Serrasalmidae	Metynnis	NA	genus	Machado, V.	3.94888	-67.92952	Colombia	Guainia	Orinoco	2013-09-05	Confluencia Guaviare - Inirida, bacia do Orinoco	Valeria Machado	MG752099	PRNHA343-18
13396	13396	UFAM	CTGA	MaterialSample	Other material	Metynnis sp.	Animalia	Chordata	Actinopterygii	Characiformes	Serrasalmidae	Metynnis	NA	genus	Machado, V.	3.94888	-67.92952	Colombia	Guainia	Orinoco	2013-09-05	Confluencia Guaviare - Inirida, bacia do Orinoco	Valeria Machado	MG752100	PRNHA344-18
13397	13397	UFAM	CTGA	MaterialSample	Other material	Metynnis sp.	Animalia	Chordata	Actinopterygii	Characiformes	Serrasalmidae	Metynnis	NA	genus	Machado, V.	3.94888	-67.92952	Colombia	Guainia	Orinoco	2013-09-05	Confluencia Guaviare - Inirida, bacia do Orinoco	Valeria Machado	MG752101	PRNHA345-18
72240	43860	INPA	ICT	PreservedSpecimen	Other material	Metynnis aff. lippincottianus	Animalia	Chordata	Actinopterygii	Characiformes	Serrasalmidae	Metynnis	NA	genus	Ota, R.	-3.16916	-59.91194	Brazil	Amazonas	Solimões	2012-05-07	Lago Catalão, Iranduba	C. Röpke & R. Bacelas	MG752102	PRNHA1046-18
INPA39942	39942	INPA	ICT	PreservedSpecimen	Other material	Metynnis aff. lippincottianus	Animalia	Chordata	Actinopterygii	Characiformes	Serrasalmidae	Metynnis	NA	genus	Ota, R.	-3.16916	-59.91194	Brazil	Amazonas	Amazonas	2012-05-07	Lago Catalão, Iranduba	C. Röpke & R. Bacelas	MG752103	PRNHA1044-18
UFRO5911	14056	UFRO	I	PreservedSpecimen	Other material	Metynnis aff. lippincottianus	Animalia	Chordata	Actinopterygii	Characiformes	Serrasalmidae	Metynnis	NA	genus	Ota, R.	-9.28416	-64.39527	Brazil	Rondônia	Madeira	2011-11-25	Confluência do rio Jaciparaná com rio Madeira, Porto Velho	A. A, Matsuzaki	MG752104	PRNHA1045-18
64804	15795	LBP	NA	PreservedSpecimen	Other material	Metynnis polystictus Zarske & Géry 2008	Animalia	Chordata	Actinopterygii	Characiformes	Serrasalmidae	Metynnis	polystictus	species	Ota, R.	NA	NA	Brazil	Pará	Xingu	NA	rio sem nome, afluente do rio Feio, bacia do rio Xingu, Querencia	Valeria Machado	MG752105	PRNHA986-18
64805	15795	LBP	NA	PreservedSpecimen	Other material	Metynnis polystictus Zarske & Géry 2008	Animalia	Chordata	Actinopterygii	Characiformes	Serrasalmidae	Metynnis	polystictus	species	Ota, R.	NA	NA	Brazil	Pará	Xingu	NA	rio sem nome, afluente do rio Feio, bacia do rio Xingu, Querencia	Valeria Machado	MG752106	PRNHA987-18
64806	15795	LBP	NA	PreservedSpecimen	Other material	Metynnis polystictus Zarske & Géry 2008	Animalia	Chordata	Actinopterygii	Characiformes	Serrasalmidae	Metynnis	polystictus	species	Ota, R.	NA	NA	Brazil	Pará	Xingu	NA	rio sem nome, afluente do rio Feio, bacia do rio Xingu, Querencia	Valeria Machado	MG752107	PRNHA988-18
64917	15825	LBP	NA	PreservedSpecimen	Other material	Metynnis polystictus Zarske & Géry 2008	Animalia	Chordata	Actinopterygii	Characiformes	Serrasalmidae	Metynnis	polystictus	species	Ota, R.	-12.53194	-52.34138	Brazil	Mato Grosso	Xingu	2012-07-31	Rio sem nome, afluente do rio Feio, bacia do rio Xingu, Querência	M. Taylor, G. C. e Silva & J. H. M. Martinez	MG752108	PRNHA1031-18
64918	15825	LBP	NA	PreservedSpecimen	Other material	Metynnis polystictus Zarske & Géry 2008	Animalia	Chordata	Actinopterygii	Characiformes	Serrasalmidae	Metynnis	polystictus	species	Ota, R.	-12.53194	-52.34138	Brazil	Mato Grosso	Xingu	2012-07-31	Rio sem nome, afluente do rio Feio, bacia do rio Xingu, Querência	M. Taylor, G. C. e Silva & J. H. M. Martinez	MG752109	PRNHA1032-18
64919	15825	LBP	NA	PreservedSpecimen	Other material	Metynnis polystictus Zarske & Géry 2008	Animalia	Chordata	Actinopterygii	Characiformes	Serrasalmidae	Metynnis	polystictus	species	Ota, R.	-12.53194	-52.34138	Brazil	Mato Grosso	Xingu	2012-07-31	Rio sem nome, afluente do rio Feio, bacia do rio Xingu, Querência	M. Taylor, G. C. e Silva & J. H. M. Martinez	MG752110	PRNHA1033-18
Mylenha	Mylenha	UFAM	LEGAL	MaterialSample	Other material	Mylesinus sp.	Animalia	Chordata	Actinopterygii	Characiformes	Serrasalmidae	Mylesinus	NA	genus	Machado, V.	-1.3702666667	-57.97528	Brazil	Amazonas	Nhamundá	2015-03-25	Com. Indígena Riozinho - rio Nhamundá	Valeria Machado	MG752111	PRNHA515-18
JAR223	JAR223	UFAM	LEGAL	MaterialSample	Other material	Mylesinus paraschomburgkii Jégu, Santos & Ferreira 1989	Animalia	Chordata	Actinopterygii	Characiformes	Serrasalmidae	Mylesinus	paraschomburgkii	species	Andrade, M.	NA	NA	Brazil	Amapá	Jari	NA	rio Jari	Valeria Machado	MG752112	PRNHA748-18
JAR224	JAR224	UFAM	LEGAL	MaterialSample	Other material	Mylesinus paraschomburgkii Jégu, Santos & Ferreira 1989	Animalia	Chordata	Actinopterygii	Characiformes	Serrasalmidae	Mylesinus	paraschomburgkii	species	Andrade, M.	NA	NA	Brazil	Amapá	Jari	NA	rio Jari	Valeria Machado	MG752113	PRNHA749-18
MparasT1	50286	INPA	ICT	PreservedSpecimen	Other material	Mylesinus paraschomburgkii Jégu, Santos & Ferreira 1989	Animalia	Chordata	Actinopterygii	Characiformes	Serrasalmidae	Mylesinus	paraschomburgkii	species	Ota, R.	-1.08519	-57.05141	Brazil	Pará	Trombetas	NA	Cachoeira Porteira, prox a confluencia Trombetas/Mapuera	L. Rapp Py-Daniel, et al.	MG752114	PRNHA772-18
MparasT2	50286	INPA	ICT	PreservedSpecimen	Other material	Mylesinus paraschomburgkii Jégu, Santos & Ferreira 1989	Animalia	Chordata	Actinopterygii	Characiformes	Serrasalmidae	Mylesinus	paraschomburgkii	species	Ota, R.	-1.08519	-57.05141	Brazil	Pará	Trombetas	NA	Cachoeira Porteira, prox a confluencia Trombetas/Mapuera	L. Rapp Py-Daniel, et al.	MG752115	PRNHA773-18
MparasT3	50286	INPA	ICT	PreservedSpecimen	Other material	Mylesinus paraschomburgkii Jégu, Santos & Ferreira 1989	Animalia	Chordata	Actinopterygii	Characiformes	Serrasalmidae	Mylesinus	paraschomburgkii	species	Ota, R.	-1.08519	-57.05141	Brazil	Pará	Trombetas	NA	Cachoeira Porteira, prox a confluencia Trombetas/Mapuera	L. Rapp Py-Daniel, et al.	MG752116	PRNHA774-18
MparasT4	50286	INPA	ICT	PreservedSpecimen	Other material	Mylesinus paraschomburgkii Jégu, Santos & Ferreira 1989	Animalia	Chordata	Actinopterygii	Characiformes	Serrasalmidae	Mylesinus	paraschomburgkii	species	Ota, R.	-1.08519	-57.05141	Brazil	Pará	Trombetas	NA	Cachoeira Porteira, prox a confluencia Trombetas/Mapuera	L. Rapp Py-Daniel, et al.	MG752117	PRNHA775-18
MparasT5	50286	INPA	ICT	PreservedSpecimen	Other material	Mylesinus paraschomburgkii Jégu, Santos & Ferreira 1989	Animalia	Chordata	Actinopterygii	Characiformes	Serrasalmidae	Mylesinus	paraschomburgkii	species	Ota, R.	-1.08519	-57.05141	Brazil	Pará	Trombetas	NA	Cachoeira Porteira, prox a confluencia Trombetas/Mapuera	L. Rapp Py-Daniel, et al.	MG752118	PRNHA776-18
MparasT6	50343	INPA	ICT	PreservedSpecimen	Other material	Mylesinus paraschomburgkii Jégu, Santos & Ferreira 1989	Animalia	Chordata	Actinopterygii	Characiformes	Serrasalmidae	Mylesinus	paraschomburgkii	species	Ota, R.	-1.08519	-57.05141	Brazil	Pará	Trombetas	NA	Cachoeira Porteira, prox a confluencia Trombetas/Mapuera	L. Rapp Py-Daniel, et al.	MG752119	PRNHA777-18
PITI100	46157	INPA	ICT	PreservedSpecimen	Other material	Mylesinus paraschomburgkii Jégu, Santos & Ferreira 1989	Animalia	Chordata	Actinopterygii	Characiformes	Serrasalmidae	Mylesinus	paraschomburgkii	species	Birindelli, J. et al.	-0.88777	-59.57444	Brazil	Amazonas	Uatumã	2014-09-19	Corredeira 40 ilhas - rio Pitinga	L. Rapp Py-Daniel, et al.	MG752120	PRNHA562-18
PITI101	46157	INPA	ICT	PreservedSpecimen	Other material	Mylesinus paraschomburgkii Jégu, Santos & Ferreira 1989	Animalia	Chordata	Actinopterygii	Characiformes	Serrasalmidae	Mylesinus	paraschomburgkii	species	Birindelli, J. et al.	-0.88777	-59.57444	Brazil	Amazonas	Uatumã	2014-09-19	Corredeira 40 ilhas - rio Pitinga	L. Rapp Py-Daniel, et al.	MG752121	PRNHA563-18
PITI123	46157	INPA	ICT	PreservedSpecimen	Other material	Mylesinus paraschomburgkii Jégu, Santos & Ferreira 1989	Animalia	Chordata	Actinopterygii	Characiformes	Serrasalmidae	Mylesinus	paraschomburgkii	species	Birindelli, J. et al.	-0.88777	-59.57444	Brazil	Amazonas	Uatumã	2014-09-19	Corredeira 40 ilhas - rio Pitinga	L. Rapp Py-Daniel, et al.	MG752122	PRNHA564-18
PITI134	46157	INPA	ICT	PreservedSpecimen	Other material	Mylesinus paraschomburgkii Jégu, Santos & Ferreira 1989	Animalia	Chordata	Actinopterygii	Characiformes	Serrasalmidae	Mylesinus	paraschomburgkii	species	Birindelli, J. et al.	-0.88777	-59.57444	Brazil	Amazonas	Uatumã	2014-09-19	Corredeira 40 ilhas - rio Pitinga	L. Rapp Py-Daniel, et al.	MG752123	PRNHA565-18
PITI97	46157	INPA	ICT	PreservedSpecimen	Other material	Mylesinus paraschomburgkii Jégu, Santos & Ferreira 1989	Animalia	Chordata	Actinopterygii	Characiformes	Serrasalmidae	Mylesinus	paraschomburgkii	species	Birindelli, J. et al.	-0.88777	-59.57444	Brazil	Amazonas	Uatumã	2014-09-19	Corredeira 40 ilhas - rio Pitinga	L. Rapp Py-Daniel, et al.	MG752124	PRNHA559-18
PITI98	46157	INPA	ICT	PreservedSpecimen	Other material	Mylesinus paraschomburgkii Jégu, Santos & Ferreira 1989	Animalia	Chordata	Actinopterygii	Characiformes	Serrasalmidae	Mylesinus	paraschomburgkii	species	Birindelli, J. et al.	-0.88777	-59.57444	Brazil	Amazonas	Uatumã	2014-09-19	Corredeira 40 ilhas - rio Pitinga	L. Rapp Py-Daniel, et al.	MG752125	PRNHA560-18
PITI99	46157	INPA	ICT	PreservedSpecimen	Other material	Mylesinus paraschomburgkii Jégu, Santos & Ferreira 1989	Animalia	Chordata	Actinopterygii	Characiformes	Serrasalmidae	Mylesinus	paraschomburgkii	species	Birindelli, J. et al.	-0.88777	-59.57444	Brazil	Amazonas	Uatumã	2014-09-19	Corredeira 40 ilhas - rio Pitinga	L. Rapp Py-Daniel, et al.	MG752126	PRNHA561-18
3128	3128	UFAM	CTGA	MaterialSample	Other material	Mylesinus paucisquamatus Jégu & Santos 1988	Animalia	Chordata	Actinopterygii	Characiformes	Serrasalmidae	Mylesinus	paucisquamatus	species	Zuanon, J.	-5.61084	-48.13106	Brazil	Tocantins	Araguaia	2009-09-16	Araguaia river, near Araguatins city	Tomas Hrbek	MG752127	PRNHA009-18
3129	3129	UFAM	CTGA	MaterialSample	Other material	Mylesinus paucisquamatus Jégu & Santos 1988	Animalia	Chordata	Actinopterygii	Characiformes	Serrasalmidae	Mylesinus	paucisquamatus	species	Zuanon, J.	-5.61084	-48.13106	Brazil	Tocantins	Araguaia	2009-09-16	Araguaia river, near Araguatins city	Tomas Hrbek	MG752128	PRNHA010-18
3130	3130	UFAM	CTGA	MaterialSample	Other material	Mylesinus paucisquamatus Jégu & Santos 1988	Animalia	Chordata	Actinopterygii	Characiformes	Serrasalmidae	Mylesinus	paucisquamatus	species	Zuanon, J.	-5.61084	-48.13106	Brazil	Tocantins	Araguaia	2009-09-16	Araguaia river, near Araguatins city	Tomas Hrbek	MG752129	PRNHA011-18
1050397	1050397	UFPA	NA	PreservedSpecimen	Other material	Mylesinus paucisquamatus Jégu & Santos 1988	Animalia	Chordata	Actinopterygii	Characiformes	Serrasalmidae	Mylesinus	paucisquamatus	species	Andrade, M.	-5.88555	-50.5319	Brazil	Para	Tocantins	NA	Brasil, Pará, Parauapebas, Rio Itacaiúnas, Caldeirão	Marcelo Andrade	MG752130	PRNHA012-18
1050400	1050400	UFPA	NA	PreservedSpecimen	Other material	Mylesinus paucisquamatus Jégu & Santos 1988	Animalia	Chordata	Actinopterygii	Characiformes	Serrasalmidae	Mylesinus	paucisquamatus	species	Andrade, M.	-5.88555	-50.5319	Brazil	Para	Tocantins	NA	Brasil, Pará, Parauapebas, Rio Itacaiúnas, Caldeirão	Marcelo Andrade	MG752131	PRNHA013-18
15293	52514	INPA	ICT	PreservedSpecimen	Other material	Myleus micans (Lütken 1875)	Animalia	Chordata	Actinopterygii	Characiformes	Serrasalmidae	Myleus	micans	species	Andrade, M.	-14.33722	-43.82527	Brazil	Minas Gerais/Bahia	São Francisco	2015-03-12	rio São Francisco na foz do rio Carinhanha	Valeria Machado	MG752132	PRNHA582-18
15294	52514	INPA	ICT	PreservedSpecimen	Other material	Myleus micans (Lütken 1875)	Animalia	Chordata	Actinopterygii	Characiformes	Serrasalmidae	Myleus	micans	species	Andrade, M.	-14.33722	-43.82527	Brazil	Minas Gerais/Bahia	São Francisco	2015-03-12	rio São Francisco na foz do rio Carinhanha	Valeria Machado	MG752133	PRNHA583-18
15295	52514	INPA	ICT	PreservedSpecimen	Other material	Myleus micans (Lütken 1875)	Animalia	Chordata	Actinopterygii	Characiformes	Serrasalmidae	Myleus	micans	species	Andrade, M.	-14.33722	-43.82527	Brazil	Minas Gerais/Bahia	São Francisco	2015-03-12	rio São Francisco na foz do rio Carinhanha	Valeria Machado	MG752134	PRNHA584-18
15296	52514	INPA	ICT	PreservedSpecimen	Other material	Myleus micans (Lütken 1875)	Animalia	Chordata	Actinopterygii	Characiformes	Serrasalmidae	Myleus	micans	species	Andrade, M.	-14.33722	-43.82527	Brazil	Minas Gerais/Bahia	São Francisco	2015-03-12	rio São Francisco na foz do rio Carinhanha	Valeria Machado	MG752135	PRNHA585-18
15297	52514	INPA	ICT	PreservedSpecimen	Other material	Myleus micans (Lütken 1875)	Animalia	Chordata	Actinopterygii	Characiformes	Serrasalmidae	Myleus	micans	species	Andrade, M.	-14.33722	-43.82527	Brazil	Minas Gerais/Bahia	São Francisco	2015-03-12	rio São Francisco na foz do rio Carinhanha	Valeria Machado	MG752136	PRNHA586-18
1728	1728	UFAM	CTGA	MaterialSample	Other material	Myleus setiger Müller & Troschel 1844	Animalia	Chordata	Actinopterygii	Characiformes	Serrasalmidae	Myleus	setiger	species	Fernández, H. | Ortí, G.	-3.81421	-52.63687	Brazil	Pará	Xingu	2008-08-15	Boca do Irirí, Rio Iriri na confluência com Rio Xingu	Valeria Machado	MG752137	PRNHA844-18
1830	1830	UFAM	CTGA	MaterialSample	Other material	Myleus setiger Müller & Troschel 1844	Animalia	Chordata	Actinopterygii	Characiformes	Serrasalmidae	Myleus	setiger	species	Fernández, H. | Ortí, G.	-3.81421	-52.63687	Brazil	Pará	Xingu	2008-08-19	Ilha do Curapé, rio Iriri	Valeria Machado	MG752138	PRNHA845-18
2039	2039	UFAM	CTGA	MaterialSample	Other material	Myleus setiger Müller & Troschel 1844	Animalia	Chordata	Actinopterygii	Characiformes	Serrasalmidae	Myleus	setiger	species	Fernández, H. | Ortí, G.	-4.17405	-53.41331	Brazil	Pará	Xingu	2008-08-22	rio Iriri, 4 horas abaixo da boca do rio Novo	Valeria Machado	MG752139	PRNHA846-18
2818	2818	UFAM	CTGA	MaterialSample	Other material	Myleus setiger Müller & Troschel 1844	Animalia	Chordata	Actinopterygii	Characiformes	Serrasalmidae	Myleus	setiger	species	Zuanon, J.	-6.14894	-48.36074	Brazil	Para	Araguaia	2009-09-10	r. Araguaia /Reservatório de AHE-SI/Sat.Isabel/PA	Natasha Verdasca	MG752140	PRNHA020-18
3087	3087	UFAM	CTGA	MaterialSample	Other material	Myleus setiger Müller & Troschel 1844	Animalia	Chordata	Actinopterygii	Characiformes	Serrasalmidae	Myleus	setiger	species	Zuanon, J.	-5.46001	-48.34394	Brazil	Tocantins	Araguaia	2009-09-14	r. Araguaia /Jusante de AHE-SI/Araguatins/TO	Natasha Verdasca	MG752141	PRNHA022-18
4570	4570	UFAM	CTGA	MaterialSample	Other material	Myleus setiger Müller & Troschel 1844	Animalia	Chordata	Actinopterygii	Characiformes	Serrasalmidae	Myleus	setiger	species	Zuanon, J.	-5.32363	-47.86833	Brazil	Tocantins	Tocantins	2009-12-18	Pe. São S. do Tocantins	Natasha Verdasca	MG752142	PRNHA023-18
4867	4867	UFAM	CTGA	MaterialSample	Other material	Myleus setiger Müller & Troschel 1844	Animalia	Chordata	Actinopterygii	Characiformes	Serrasalmidae	Myleus	setiger	species	Zuanon, J.	-5.36263	-48.77338	Brazil	Para	Araguaia	2009-12-21	r. Araguaia prox do encontro com o r. Tocantins	Natasha Verdasca	MG752143	PRNHA024-18
4868	4868	UFAM	CTGA	MaterialSample	Other material	Myleus setiger Müller & Troschel 1844	Animalia	Chordata	Actinopterygii	Characiformes	Serrasalmidae	Myleus	setiger	species	Zuanon, J.	-5.36263	-48.77338	Brazil	Para	Araguaia	2009-12-21	r. Araguaia prox do encontro com o r. Tocantins	Natasha Verdasca	MG752144	PRNHA025-18
5478	5478	UFAM	CTGA	MaterialSample	Other material	Myleus setiger Müller & Troschel 1844	Animalia	Chordata	Actinopterygii	Characiformes	Serrasalmidae	Myleus	setiger	species	Machado, V.	-3.4275	-52.22833	Brazil	Pará	Xingu	2009-09-21	Rio Xingu	Valeria Machado	MG752145	PRNHA847-18
5479	5479	UFAM	CTGA	MaterialSample	Other material	Myleus setiger Müller & Troschel 1844	Animalia	Chordata	Actinopterygii	Characiformes	Serrasalmidae	Myleus	setiger	species	Machado, V.	-3.4275	-52.22833	Brazil	Pará	Xingu	2009-09-21	Rio Xingu	Valeria Machado	MG752146	PRNHA848-18
5480	5480	UFAM	CTGA	MaterialSample	Other material	Myleus setiger Müller & Troschel 1844	Animalia	Chordata	Actinopterygii	Characiformes	Serrasalmidae	Myleus	setiger	species	Machado, V.	-3.4275	-52.22833	Brazil	Pará	Xingu	2009-09-21	Rio Xingu	Valeria Machado	MG752147	PRNHA849-18
11594	46303	INPA	ICT	PreservedSpecimen	Other material	Myleus setiger Müller & Troschel 1844	Animalia	Chordata	Actinopterygii	Characiformes	Serrasalmidae	Myleus	setiger	species	Machado, V.	-4.55244	-56.28869	Brazil	Pará	Tapajós	2012-11-24	rio Tapajós a montante das corredeiras de São Luis do Tapajós	Valeria Machado	MG752148	PRNHA686-18
14067	23439	INPA	ICT	PreservedSpecimen	Other material	Myleus setiger Müller & Troschel 1844	Animalia	Chordata	Actinopterygii	Characiformes	Serrasalmidae	Myleus	setiger	species	Andrade, M.	2.79952	-60.66669	Brazil	Roraima	Branco	2013-10-16	enseada em frente Boa Vista rio Branco - RR	Valeria Machado	MG752149	PRNHA210-18
14068	14068	UFAM	CTGA	MaterialSample	Other material	Myleus setiger Müller & Troschel 1844	Animalia	Chordata	Actinopterygii	Characiformes	Serrasalmidae	Myleus	setiger	species	Andrade, M.	2.79952	-60.66669	Brazil	Roraima	Branco	2013-10-16	enseada em frente Boa Vista rio Branco - RR	Valeria Machado	MG752150	PRNHA211-18
14069	14069	UFAM	CTGA	MaterialSample	Other material	Myleus setiger Müller & Troschel 1844	Animalia	Chordata	Actinopterygii	Characiformes	Serrasalmidae	Myleus	setiger	species	Andrade, M.	2.79952	-60.66669	Brazil	Roraima	Branco	2013-10-16	enseada em frente Boa Vista rio Branco - RR	Valeria Machado	MG752151	PRNHA212-18
14070	23439	INPA	ICT	PreservedSpecimen	Other material	Myleus setiger Müller & Troschel 1844	Animalia	Chordata	Actinopterygii	Characiformes	Serrasalmidae	Myleus	setiger	species	Andrade, M.	2.79952	-60.66669	Brazil	Roraima	Branco	2013-10-16	enseada em frente Boa Vista rio Branco - RR	Valeria Machado	MG752152	PRNHA213-18
14072	23439	INPA	ICT	PreservedSpecimen	Other material	Myleus setiger Müller & Troschel 1844	Animalia	Chordata	Actinopterygii	Characiformes	Serrasalmidae	Myleus	setiger	species	Andrade, M.	2.79952	-60.66669	Brazil	Roraima	Branco	2013-10-16	enseada em frente Boa Vista rio Branco - RR	Valeria Machado	MG752153	PRNHA214-18
14074	14074	UFAM	CTGA	MaterialSample	Other material	Myleus setiger Müller & Troschel 1844	Animalia	Chordata	Actinopterygii	Characiformes	Serrasalmidae	Myleus	setiger	species	Andrade, M.	2.79952	-60.66669	Brazil	Roraima	Branco	2013-10-16	enseada em frente Boa Vista rio Branco - RR	Valeria Machado	MG752154	PRNHA215-18
14955	14955	UFAM	CTGA	MaterialSample	Other material	Myleus setiger Müller & Troschel 1844	Animalia	Chordata	Actinopterygii	Characiformes	Serrasalmidae	Myleus	setiger	species	Andrade, M.	-7.28883	-60.63611	Brazil	Amazonas	Aripuanã	2014-11-19	Corredeira dos Periquitos, rio Aripuanã - AM	Valeria Machado	MG752155	PRNHA148-18
15117	15117	UFAM	CTGA	MaterialSample	Other material	Myleus setiger Müller & Troschel 1844	Animalia	Chordata	Actinopterygii	Characiformes	Serrasalmidae	Myleus	setiger	species	Machado, V.	-7.28883	-60.63611	Brazil	Amazonas	Aripuanã	2014-11-19	Corredeira dos Periquitos, rio Aripuanã - AM	Valeria Machado	MG752156	PRNHA132-18
15384	23447	INPA	ICT	PreservedSpecimen	Other material	Myleus setiger Müller & Troschel 1844	Animalia	Chordata	Actinopterygii	Characiformes	Serrasalmidae	Myleus	setiger	species	Machado, V.	-5.7553	-57.35366	Brazil	Pará	Tapajós	2015-10-09	localidade 2 rio Tapajós	Valeria Machado	MG752157	PRNHA724-18
15385	23447	INPA	ICT	PreservedSpecimen	Other material	Myleus setiger Müller & Troschel 1844	Animalia	Chordata	Actinopterygii	Characiformes	Serrasalmidae	Myleus	setiger	species	Machado, V.	-5.7553	-57.35366	Brazil	Pará	Tapajós	2015-10-09	localidade 2 rio Tapajós	Valeria Machado	MG752158	PRNHA725-18
15415	23447	INPA	ICT	PreservedSpecimen	Other material	Myleus setiger Müller & Troschel 1844	Animalia	Chordata	Actinopterygii	Characiformes	Serrasalmidae	Myleus	setiger	species	Machado, V.	-5.6295277778	-57.25313	Brazil	Pará	Tapajós	2015-10-11	localidade 3 rio Tapajós	Valeria Machado	MG752159	PRNHA730-18
15429	23447	INPA	ICT	PreservedSpecimen	Other material	Myleus setiger Müller & Troschel 1844	Animalia	Chordata	Actinopterygii	Characiformes	Serrasalmidae	Myleus	setiger	species	Machado, V.	-5.6295277778	-57.25313	Brazil	Pará	Tapajós	2015-10-11	localidade 3 rio Tapajós	Valeria Machado	MG752160	PRNHA731-18
JAR149	JAR149	UFAM	LEGAL	MaterialSample	Other material	Myleus setiger Müller & Troschel 1844	Animalia	Chordata	Actinopterygii	Characiformes	Serrasalmidae	Myleus	setiger	species	Andrade, M.	NA	NA	Brazil	Amapá	Jari	NA	rio Jari	Valeria Machado	MG752161	PRNHA740-18
JAR150	JAR150	UFAM	LEGAL	MaterialSample	Other material	Myleus setiger Müller & Troschel 1844	Animalia	Chordata	Actinopterygii	Characiformes	Serrasalmidae	Myleus	setiger	species	Andrade, M.	NA	NA	Brazil	Amapá	Jari	NA	rio Jari	Valeria Machado	MG752162	PRNHA741-18
JAR151	JAR151	UFAM	LEGAL	MaterialSample	Other material	Myleus setiger Müller & Troschel 1844	Animalia	Chordata	Actinopterygii	Characiformes	Serrasalmidae	Myleus	setiger	species	Andrade, M.	NA	NA	Brazil	Amapá	Jari	NA	rio Jari	Valeria Machado	MG752163	PRNHA742-18
PITI164	46133	INPA	ICT	PreservedSpecimen	Other material	Myleus setiger Müller & Troschel 1844	Animalia	Chordata	Actinopterygii	Characiformes	Serrasalmidae	Myleus	setiger	species	Birindelli, J. et al.	-0.88777	-59.57444	Brazil	Amazonas	Uatumã	2014-09-19	Corredeira 40 ilhas - rio Pitinga	L. Rapp Py-Daniel, et al.	MG752164	PRNHA567-18
PITI165	46133	INPA	ICT	PreservedSpecimen	Other material	Myleus setiger Müller & Troschel 1844	Animalia	Chordata	Actinopterygii	Characiformes	Serrasalmidae	Myleus	setiger	species	Birindelli, J. et al.	-0.88777	-59.57444	Brazil	Amazonas	Uatumã	2014-09-19	Corredeira 40 ilhas - rio Pitinga	L. Rapp Py-Daniel, et al.	MG752165	PRNHA568-18
1749	1749	UFAM	CTGA	MaterialSample	Other material	Myloplus arnoldi Ahl 1936	Animalia	Chordata	Actinopterygii	Characiformes	Serrasalmidae	Myloplus	arnoldi	species	Fernández, H. | Ortí, G.	-4.17405	-53.41331	Brazil	Pará	Xingu	2008-08-16	Arara, banco direito do rio Iriri	Natasha Verdasca	MG752166	PRNHA851-18
1797	1797	UFAM	CTGA	MaterialSample	Other material	Myloplus arnoldi Ahl 1936	Animalia	Chordata	Actinopterygii	Characiformes	Serrasalmidae	Myloplus	arnoldi	species	Fernández, H. | Ortí, G.	-4.27944	-53.49315	Brazil	Pará	Xingu	2008-08-17	Praia rochosa banco esquerdo do rio Iriri	Natasha Verdasca	MG752167	PRNHA852-18
2864	2864	UFAM	CTGA	MaterialSample	Other material	Myloplus arnoldi Ahl 1936	Animalia	Chordata	Actinopterygii	Characiformes	Serrasalmidae	Myloplus	arnoldi	species	Zuanon, J.	-6.14894	-48.36074	Brazil	Para	Araguaia	2009-09-11	r. Araguaia /Reservatório de AHE-SI/Sat.Isabel/PA	Natasha Verdasca	MG752168	PRNHA026-18
2865	2865	UFAM	CTGA	MaterialSample	Other material	Myloplus arnoldi Ahl 1936	Animalia	Chordata	Actinopterygii	Characiformes	Serrasalmidae	Myloplus	arnoldi	species	Zuanon, J.	-6.14894	-48.36074	Brazil	Para	Araguaia	2009-09-11	r. Araguaia /Reservatório de AHE-SI/Sat.Isabel/PA	Natasha Verdasca	MG752169	PRNHA027-18
3124	3124	UFAM	CTGA	MaterialSample	Other material	Myloplus arnoldi Ahl 1936	Animalia	Chordata	Actinopterygii	Characiformes	Serrasalmidae	Myloplus	arnoldi	species	Zuanon, J.	-5.61084	-48.13106	Brazil	Tocantins	Araguaia	2009-09-16	Araguaia river, near Araguatins city	Tomas Hrbek	MG752170	PRNHA028-18
3125	3125	UFAM	CTGA	MaterialSample	Other material	Myloplus arnoldi Ahl 1936	Animalia	Chordata	Actinopterygii	Characiformes	Serrasalmidae	Myloplus	arnoldi	species	Zuanon, J.	-5.61084	-48.13106	Brazil	Tocantins	Araguaia	2009-09-16	Araguaia river, near Araguatins city	Tomas Hrbek	MG752171	PRNHA029-18
5549	5549	UFAM	CTGA	MaterialSample	Other material	Myloplus arnoldi Ahl 1936	Animalia	Chordata	Actinopterygii	Characiformes	Serrasalmidae	Myloplus	arnoldi	species	Machado, V.	-3.84083	-52.69611	Brazil	Pará	Xingu	2009-09-20	rio Iriri	Valeria Machado	MG752172	PRNHA807-18
5550	5550	UFAM	CTGA	MaterialSample	Other material	Myloplus arnoldi Ahl 1936	Animalia	Chordata	Actinopterygii	Characiformes	Serrasalmidae	Myloplus	arnoldi	species	Machado, V.	-3.84083	-52.69611	Brazil	Pará	Xingu	2009-09-20	rio Iriri	Valeria Machado	MG752173	PRNHA808-18
11141	11141	UFAM	CTGA	MaterialSample	Other material	Myloplus arnoldi Ahl 1936	Animalia	Chordata	Actinopterygii	Characiformes	Serrasalmidae	Myloplus	arnoldi	species	Souza, L.	-3.84083	-52.69611	Brazil	Pará	Xingu	2012-08-24	Rio Iriri (Acampamento)	Valeria Machado	MG752174	PRNHA809-18
11143	11143	UFAM	CTGA	MaterialSample	Other material	Myloplus arnoldi Ahl 1936	Animalia	Chordata	Actinopterygii	Characiformes	Serrasalmidae	Myloplus	arnoldi	species	Souza, L.	-3.84083	-52.69611	Brazil	Pará	Xingu	2012-08-24	Rio Iriri (Acampamento)	Valeria Machado	MG752175	PRNHA811-18
11192	11192	UFAM	CTGA	MaterialSample	Other material	Myloplus arnoldi Ahl 1936	Animalia	Chordata	Actinopterygii	Characiformes	Serrasalmidae	Myloplus	arnoldi	species	Souza, L.	-3.45779	-51.70856	Brazil	Pará	Xingu	2012-09-04	Cachoeira Jericoá, rio Xingu	Valeria Machado	MG752176	PRNHA885-18
11589	46301	INPA	ICT	PreservedSpecimen	Other material	Myloplus arnoldi Ahl 1936	Animalia	Chordata	Actinopterygii	Characiformes	Serrasalmidae	Myloplus	arnoldi	species	Andrade, M.	-4.55244	-56.28869	Brazil	Pará	Tapajós	2012-11-24	rio Tapajós a montante das corredeiras de São Luis do Tapajós	Valeria Machado	MG752177	PRNHA604-18
11590	46301	INPA	ICT	PreservedSpecimen	Other material	Myloplus arnoldi Ahl 1936	Animalia	Chordata	Actinopterygii	Characiformes	Serrasalmidae	Myloplus	arnoldi	species	Andrade, M.	-4.55244	-56.28869	Brazil	Pará	Tapajós	2012-11-24	rio Tapajós a montante das corredeiras de São Luis do Tapajós	Valeria Machado	MG752178	PRNHA605-18
11591	46301	INPA	ICT	PreservedSpecimen	Other material	Myloplus arnoldi Ahl 1936	Animalia	Chordata	Actinopterygii	Characiformes	Serrasalmidae	Myloplus	arnoldi	species	Andrade, M.	-4.55244	-56.28869	Brazil	Pará	Tapajós	2012-11-24	rio Tapajós a montante das corredeiras de São Luis do Tapajós	Valeria Machado	MG752179	PRNHA606-18
11592	46301	INPA	ICT	PreservedSpecimen	Other material	Myloplus arnoldi Ahl 1936	Animalia	Chordata	Actinopterygii	Characiformes	Serrasalmidae	Myloplus	arnoldi	species	Andrade, M.	-4.55244	-56.28869	Brazil	Pará	Tapajós	2012-11-24	rio Tapajós a montante das corredeiras de São Luis do Tapajós	Valeria Machado	MG752180	PRNHA607-18
11593	46301	INPA	ICT	PreservedSpecimen	Other material	Myloplus arnoldi Ahl 1936	Animalia	Chordata	Actinopterygii	Characiformes	Serrasalmidae	Myloplus	arnoldi	species	Andrade, M.	-4.55244	-56.28869	Brazil	Pará	Tapajós	2012-11-24	rio Tapajós a montante das corredeiras de São Luis do Tapajós	Valeria Machado	MG752181	PRNHA608-18
11651	46300	INPA	ICT	PreservedSpecimen	Other material	Myloplus arnoldi Ahl 1936	Animalia	Chordata	Actinopterygii	Characiformes	Serrasalmidae	Myloplus	arnoldi	species	Andrade, M.	-4.55244	-56.28869	Brazil	Pará	Tapajós	2012-11-26	rio Tapajós a montante das corredeiras de São Luis do Tapajós	Valeria Machado	MG752182	PRNHA610-18
11652	46300	INPA	ICT	PreservedSpecimen	Other material	Myloplus arnoldi Ahl 1936	Animalia	Chordata	Actinopterygii	Characiformes	Serrasalmidae	Myloplus	arnoldi	species	Andrade, M.	-4.55244	-56.28869	Brazil	Pará	Tapajós	2012-11-26	rio Tapajós a montante das corredeiras de São Luis do Tapajós	Valeria Machado	MG752183	PRNHA611-18
14265	46316	INPA	ICT	PreservedSpecimen	Other material	Myloplus arnoldi Ahl 1936	Animalia	Chordata	Actinopterygii	Characiformes	Serrasalmidae	Myloplus	arnoldi	species	Andrade, M.	-1.83191	-57.0733	Brazil	Amazonas	Nhamundá	2013-11-21	Baixo rio Nhamundá	Valeria Machado	MG752184	PRNHA498-18
14368	46317	INPA	ICT	PreservedSpecimen	Other material	Myloplus arnoldi Ahl 1936	Animalia	Chordata	Actinopterygii	Characiformes	Serrasalmidae	Myloplus	arnoldi	species	Andrade, M.	-1.67511	-57.47677	Brazil	Amazonas	Nhamundá	2013-11-20	Com. Chave - rio Nhamundá	Valeria Machado	MG752185	PRNHA500-18
15381	23444	INPA	ICT	PreservedSpecimen	Other material	Myloplus arnoldi Ahl 1936	Animalia	Chordata	Actinopterygii	Characiformes	Serrasalmidae	Myloplus	arnoldi	species	Machado, V.	-5.7553	-57.35366	Brazil	Pará	Tapajós	2015-10-09	localidade 2 rio Tapajós	Valeria Machado	MG752186	PRNHA721-18
15383	23446	INPA	ICT	PreservedSpecimen	Other material	Myloplus arnoldi Ahl 1936	Animalia	Chordata	Actinopterygii	Characiformes	Serrasalmidae	Myloplus	arnoldi	species	Machado, V.	-5.7553	-57.35366	Brazil	Pará	Tapajós	2015-10-09	localidade 2 rio Tapajós	Valeria Machado	MG752187	PRNHA723-18
5765	5765	UFAM	CTGA	MaterialSample	Other material	Myloplus asterias (Müller & Troschel 1844)	Animalia	Chordata	Actinopterygii	Characiformes	Serrasalmidae	Myloplus	asterias	species	Machado, V.	-3.01905	-49.73781	Brazil	Pará	Tocantins	2009-11-06	Tocantins river, rear Baiao cty	Valeria Machado	MG752188	PRNHA032-18
5766	5766	UFAM	CTGA	MaterialSample	Other material	Myloplus asterias (Müller & Troschel 1844)	Animalia	Chordata	Actinopterygii	Characiformes	Serrasalmidae	Myloplus	asterias	species	Machado, V.	-3.01905	-49.73781	Brazil	Pará	Tocantins	2009-11-06	Tocantins river, rear Baiao cty	Valeria Machado	MG752189	PRNHA033-18
5767	5767	UFAM	CTGA	MaterialSample	Other material	Myloplus asterias (Müller & Troschel 1844)	Animalia	Chordata	Actinopterygii	Characiformes	Serrasalmidae	Myloplus	asterias	species	Machado, V.	-3.01905	-49.73781	Brazil	Pará	Tocantins	2009-11-06	Tocantins river, rear Baiao cty	Valeria Machado	MG752190	PRNHA034-18
5909	5909	UFAM	CTGA	MaterialSample	Other material	Myloplus asterias (Müller & Troschel 1844)	Animalia	Chordata	Actinopterygii	Characiformes	Serrasalmidae	Myloplus	asterias	species	Machado, V.	-3.80822	-49.67135	Brazil	Pará	Tocantins	2009-11-06	Tocantins river, rear Tucurui cty	Valeria Machado	MG752191	PRNHA035-18
5910	5910	UFAM	CTGA	MaterialSample	Other material	Myloplus asterias (Müller & Troschel 1844)	Animalia	Chordata	Actinopterygii	Characiformes	Serrasalmidae	Myloplus	asterias	species	Machado, V.	-3.80822	-49.67135	Brazil	Pará	Tocantins	2009-11-06	Tocantins river, rear Tucurui cty	Valeria Machado	MG752192	PRNHA036-18
5911	5911	UFAM	CTGA	MaterialSample	Other material	Myloplus asterias (Müller & Troschel 1844)	Animalia	Chordata	Actinopterygii	Characiformes	Serrasalmidae	Myloplus	asterias	species	Machado, V.	-3.80822	-49.67135	Brazil	Pará	Tocantins	2009-11-06	Tocantins river, rear Tucurui cty	Valeria Machado	MG752193	PRNHA037-18
12006	46277	INPA	ICT	PreservedSpecimen	Other material	Myloplus asterias (Müller & Troschel 1844)	Animalia	Chordata	Actinopterygii	Characiformes	Serrasalmidae	Myloplus	asterias	species	Andrade, M.	-0.96902	-61.90061	Brazil	Roraima	Branco	2013-02-17	Lago margem direita do rio Branco - RR	Valeria Machado	MG752194	PRNHA195-18
12007	46277	INPA	ICT	PreservedSpecimen	Other material	Myloplus asterias (Müller & Troschel 1844)	Animalia	Chordata	Actinopterygii	Characiformes	Serrasalmidae	Myloplus	asterias	species	Andrade, M.	-0.96902	-61.90061	Brazil	Roraima	Branco	2013-02-17	Lago margem direita do rio Branco - RR	Valeria Machado	MG752195	PRNHA196-18
12104	46279	INPA	ICT	PreservedSpecimen	Other material	Myloplus asterias (Müller & Troschel 1844)	Animalia	Chordata	Actinopterygii	Characiformes	Serrasalmidae	Myloplus	asterias	species	Machado, V.	-0.96902	-61.90061	Brazil	Roraima	Branco	2013-02-17	Lago margem direita do rio Branco - RR	Valeria Machado	MG752196	PRNHA218-18
12201	46279	INPA	ICT	PreservedSpecimen	Other material	Myloplus asterias (Müller & Troschel 1844)	Animalia	Chordata	Actinopterygii	Characiformes	Serrasalmidae	Myloplus	asterias	species	Andrade, M.	-0.96902	-61.90061	Brazil	Roraima	Branco	2013-02-17	Lago margem direita do rio Branco - RR	Valeria Machado	MG752197	PRNHA219-18
12202	46279	INPA	ICT	PreservedSpecimen	Other material	Myloplus asterias (Müller & Troschel 1844)	Animalia	Chordata	Actinopterygii	Characiformes	Serrasalmidae	Myloplus	asterias	species	Andrade, M.	-0.96902	-61.90061	Brazil	Roraima	Branco	2013-02-17	Lago margem direita do rio Branco - RR	Valeria Machado	MG752198	PRNHA220-18
12204	46279	INPA	ICT	PreservedSpecimen	Other material	Myloplus asterias (Müller & Troschel 1844)	Animalia	Chordata	Actinopterygii	Characiformes	Serrasalmidae	Myloplus	asterias	species	Andrade, M.	-0.96902	-61.90061	Brazil	Roraima	Branco	2013-02-17	Lago margem direita do rio Branco - RR	Valeria Machado	MG752199	PRNHA221-18
12205	46279	INPA	ICT	PreservedSpecimen	Other material	Myloplus asterias (Müller & Troschel 1844)	Animalia	Chordata	Actinopterygii	Characiformes	Serrasalmidae	Myloplus	asterias	species	Andrade, M.	-0.96902	-61.90061	Brazil	Roraima	Branco	2013-02-17	Lago margem direita do rio Branco - RR	Valeria Machado	MG752200	PRNHA222-18
12220	46280	INPA	ICT	PreservedSpecimen	Other material	Myloplus asterias (Müller & Troschel 1844)	Animalia	Chordata	Actinopterygii	Characiformes	Serrasalmidae	Myloplus	asterias	species	Andrade, M.	-0.96902	-61.90061	Brazil	Roraima	Branco	2013-02-17	Lago margem direita do rio Branco - RR	Valeria Machado	MG752201	PRNHA223-18
12278	52505	INPA	ICT	PreservedSpecimen	Other material	Myloplus asterias (Müller & Troschel 1844)	Animalia	Chordata	Actinopterygii	Characiformes	Serrasalmidae	Myloplus	asterias	species	Andrade, M.	-0.94908	-62.92898	Brazil	Amazonas	Negro	2013-02-22	rio Negro, prox de Barcelos	Valeria Machado	MG752202	PRNHA420-18
12323	52506	INPA	ICT	PreservedSpecimen	Other material	Myloplus asterias (Müller & Troschel 1844)	Animalia	Chordata	Actinopterygii	Characiformes	Serrasalmidae	Myloplus	asterias	species	Andrade, M.	-0.94908	-62.92898	Brazil	Amazonas	Negro	2013-02-22	rio Negro, prox de Barcelos	Valeria Machado	MG752203	PRNHA434-18
12324	12324	UFAM	CTGA	MaterialSample	Other material	Myloplus asterias (Müller & Troschel 1844)	Animalia	Chordata	Actinopterygii	Characiformes	Serrasalmidae	Myloplus	asterias	species	Andrade, M.	-0.94908	-62.92898	Brazil	Amazonas	Negro	2013-02-22	rio Negro, prox de Barcelos	Valeria Machado	MG752204	PRNHA435-18
12325	52506	INPA	ICT	PreservedSpecimen	Other material	Myloplus asterias (Müller & Troschel 1844)	Animalia	Chordata	Actinopterygii	Characiformes	Serrasalmidae	Myloplus	asterias	species	Andrade, M.	-0.94908	-62.92898	Brazil	Amazonas	Negro	2013-02-22	rio Negro, prox de Barcelos	Valeria Machado	MG752205	PRNHA436-18
12326	12326	UFAM	CTGA	MaterialSample	Other material	Myloplus asterias (Müller & Troschel 1844)	Animalia	Chordata	Actinopterygii	Characiformes	Serrasalmidae	Myloplus	asterias	species	Andrade, M.	-0.94908	-62.92898	Brazil	Amazonas	Negro	2013-02-22	rio Negro, prox de Barcelos	Valeria Machado	MG752206	PRNHA437-18
12327	52506	INPA	ICT	PreservedSpecimen	Other material	Myloplus asterias (Müller & Troschel 1844)	Animalia	Chordata	Actinopterygii	Characiformes	Serrasalmidae	Myloplus	asterias	species	Andrade, M.	-0.94908	-62.92898	Brazil	Amazonas	Negro	2013-02-22	rio Negro, prox de Barcelos	Valeria Machado	MG752207	PRNHA438-18
12328	12328	UFAM	CTGA	MaterialSample	Other material	Myloplus asterias (Müller & Troschel 1844)	Animalia	Chordata	Actinopterygii	Characiformes	Serrasalmidae	Myloplus	asterias	species	Andrade, M.	-0.94908	-62.92898	Brazil	Amazonas	Negro	2013-02-22	rio Negro, prox de Barcelos	Valeria Machado	MG752208	PRNHA439-18
12329	52505	INPA	ICT	PreservedSpecimen	Other material	Myloplus asterias (Müller & Troschel 1844)	Animalia	Chordata	Actinopterygii	Characiformes	Serrasalmidae	Myloplus	asterias	species	Andrade, M.	-0.94908	-62.92898	Brazil	Amazonas	Negro	2013-02-22	rio Negro, prox de Barcelos	Valeria Machado	MG752209	PRNHA440-18
12330	12330	UFAM	CTGA	MaterialSample	Other material	Myloplus asterias (Müller & Troschel 1844)	Animalia	Chordata	Actinopterygii	Characiformes	Serrasalmidae	Myloplus	asterias	species	Andrade, M.	-0.94908	-62.92898	Brazil	Amazonas	Negro	2013-02-22	rio Negro, prox de Barcelos	Valeria Machado	MG752210	PRNHA441-18
12331	52505	INPA	ICT	PreservedSpecimen	Other material	Myloplus asterias (Müller & Troschel 1844)	Animalia	Chordata	Actinopterygii	Characiformes	Serrasalmidae	Myloplus	asterias	species	Andrade, M.	-0.94908	-62.92898	Brazil	Amazonas	Negro	2013-02-22	rio Negro, prox de Barcelos	Valeria Machado	MG752211	PRNHA442-18
12332	12332	UFAM	CTGA	MaterialSample	Other material	Myloplus asterias (Müller & Troschel 1844)	Animalia	Chordata	Actinopterygii	Characiformes	Serrasalmidae	Myloplus	asterias	species	Andrade, M.	-0.94908	-62.92898	Brazil	Amazonas	Negro	2013-02-22	rio Negro, prox de Barcelos	Valeria Machado	MG752212	PRNHA443-18
14269	46315	INPA	ICT	PreservedSpecimen	Other material	Myloplus asterias (Müller & Troschel 1844)	Animalia	Chordata	Actinopterygii	Characiformes	Serrasalmidae	Myloplus	asterias	species	Andrade, M.	-1.99678	-56.88378	Brazil	Amazonas	Nhamundá	2013-11-20	boca do rio Paratucu -Baixo rio Nhamundá	Valeria Machado	MG752213	PRNHA490-18
14365	46321	INPA	ICT	PreservedSpecimen	Other material	Myloplus asterias (Müller & Troschel 1844)	Animalia	Chordata	Actinopterygii	Characiformes	Serrasalmidae	Myloplus	asterias	species	Machado, V.	-1.67511	-57.47677	Brazil	Amazonas	Nhamundá	2013-11-25	Com. Chave - rio Nhamundá	Valeria Machado	MG752214	PRNHA516-18
14460	14460	UFAM	CTGA	MaterialSample	Other material	Myloplus asterias (Müller & Troschel 1844)	Animalia	Chordata	Actinopterygii	Characiformes	Serrasalmidae	Myloplus	asterias	species	Machado, V.	-1.69086	-57.42225	Brazil	Amazonas	Nhamundá	2013-11-22	Com. Barão - rio Nhamundá	Valeria Machado	MG752215	PRNHA524-18
14461	14461	UFAM	CTGA	MaterialSample	Other material	Myloplus asterias (Müller & Troschel 1844)	Animalia	Chordata	Actinopterygii	Characiformes	Serrasalmidae	Myloplus	asterias	species	Machado, V.	-1.69086	-57.42225	Brazil	Amazonas	Nhamundá	2013-11-22	Com. Barão - rio Nhamundá	Valeria Machado	MG752216	PRNHA525-18
14462	14462	UFAM	CTGA	MaterialSample	Other material	Myloplus asterias (Müller & Troschel 1844)	Animalia	Chordata	Actinopterygii	Characiformes	Serrasalmidae	Myloplus	asterias	species	Machado, V.	-1.69086	-57.42225	Brazil	Amazonas	Nhamundá	2013-11-22	Com. Barão - rio Nhamundá	Valeria Machado	MG752217	PRNHA526-18
14463	14463	UFAM	CTGA	MaterialSample	Other material	Myloplus asterias (Müller & Troschel 1844)	Animalia	Chordata	Actinopterygii	Characiformes	Serrasalmidae	Myloplus	asterias	species	Machado, V.	-1.69086	-57.42225	Brazil	Amazonas	Nhamundá	2013-11-22	Com. Barão - rio Nhamundá	Valeria Machado	MG752218	PRNHA527-18
14464	14464	UFAM	CTGA	MaterialSample	Other material	Myloplus asterias (Müller & Troschel 1844)	Animalia	Chordata	Actinopterygii	Characiformes	Serrasalmidae	Myloplus	asterias	species	Machado, V.	-1.69086	-57.42225	Brazil	Amazonas	Nhamundá	2013-11-22	Com. Barão - rio Nhamundá	Valeria Machado	MG752219	PRNHA528-18
14469	46320	INPA	ICT	PreservedSpecimen	Other material	Myloplus asterias (Müller & Troschel 1844)	Animalia	Chordata	Actinopterygii	Characiformes	Serrasalmidae	Myloplus	asterias	species	Machado, V.	-1.69086	-57.42225	Brazil	Amazonas	Nhamundá	2013-11-22	Com. Barão - rio Nhamundá	Valeria Machado	MG752220	PRNHA517-18
14470	46320	INPA	ICT	PreservedSpecimen	Other material	Myloplus asterias (Müller & Troschel 1844)	Animalia	Chordata	Actinopterygii	Characiformes	Serrasalmidae	Myloplus	asterias	species	Machado, V.	-1.69086	-57.42225	Brazil	Amazonas	Nhamundá	2013-11-22	Com. Barão - rio Nhamundá	Valeria Machado	MG752221	PRNHA518-18
14471	46320	INPA	ICT	PreservedSpecimen	Other material	Myloplus asterias (Müller & Troschel 1844)	Animalia	Chordata	Actinopterygii	Characiformes	Serrasalmidae	Myloplus	asterias	species	Machado, V.	-1.69086	-57.42225	Brazil	Amazonas	Nhamundá	2013-11-22	Com. Barão - rio Nhamundá	Valeria Machado	MG752222	PRNHA519-18
14472	46320	INPA	ICT	PreservedSpecimen	Other material	Myloplus asterias (Müller & Troschel 1844)	Animalia	Chordata	Actinopterygii	Characiformes	Serrasalmidae	Myloplus	asterias	species	Machado, V.	-1.69086	-57.42225	Brazil	Amazonas	Nhamundá	2013-11-22	Com. Barão - rio Nhamundá	Valeria Machado	MG752223	PRNHA520-18
14473	46320	INPA	ICT	PreservedSpecimen	Other material	Myloplus asterias (Müller & Troschel 1844)	Animalia	Chordata	Actinopterygii	Characiformes	Serrasalmidae	Myloplus	asterias	species	Machado, V.	-1.69086	-57.42225	Brazil	Amazonas	Nhamundá	2013-11-22	Com. Barão - rio Nhamundá	Valeria Machado	MG752224	PRNHA521-18
14474	46320	INPA	ICT	PreservedSpecimen	Other material	Myloplus asterias (Müller & Troschel 1844)	Animalia	Chordata	Actinopterygii	Characiformes	Serrasalmidae	Myloplus	asterias	species	Machado, V.	-1.69086	-57.42225	Brazil	Amazonas	Nhamundá	2013-11-22	Com. Barão - rio Nhamundá	Valeria Machado	MG752225	PRNHA522-18
14636	23312	INPA	ICT	PreservedSpecimen	Other material	Myloplus asterias (Müller & Troschel 1844)	Animalia	Chordata	Actinopterygii	Characiformes	Serrasalmidae	Myloplus	asterias	species	Andrade, M.	1.18446	-66.83651	Brazil	Amazonas	Negro	2014-02-22	Igarapé atrás da Vila de Cucuí - alto rio Negro	Valeria Machado	MG752226	PRNHA428-18
14637	23312	INPA	ICT	PreservedSpecimen	Other material	Myloplus asterias (Müller & Troschel 1844)	Animalia	Chordata	Actinopterygii	Characiformes	Serrasalmidae	Myloplus	asterias	species	Andrade, M.	1.18446	-66.83651	Brazil	Amazonas	Negro	2014-02-22	Igarapé atrás da Vila de Cucuí - alto rio Negro	Valeria Machado	MG752227	PRNHA429-18
14638	23312	INPA	ICT	PreservedSpecimen	Other material	Myloplus asterias (Müller & Troschel 1844)	Animalia	Chordata	Actinopterygii	Characiformes	Serrasalmidae	Myloplus	asterias	species	Andrade, M.	1.18446	-66.83651	Brazil	Amazonas	Negro	2014-02-22	Igarapé atrás da Vila de Cucuí - alto rio Negro	Valeria Machado	MG752228	PRNHA430-18
14639	23312	INPA	ICT	PreservedSpecimen	Other material	Myloplus asterias (Müller & Troschel 1844)	Animalia	Chordata	Actinopterygii	Characiformes	Serrasalmidae	Myloplus	asterias	species	Andrade, M.	1.18446	-66.83651	Brazil	Amazonas	Negro	2014-02-22	Igarapé atrás da Vila de Cucuí - alto rio Negro	Valeria Machado	MG752229	PRNHA431-18
14640	23312	INPA	ICT	PreservedSpecimen	Other material	Myloplus asterias (Müller & Troschel 1844)	Animalia	Chordata	Actinopterygii	Characiformes	Serrasalmidae	Myloplus	asterias	species	Andrade, M.	1.18446	-66.83651	Brazil	Amazonas	Negro	2014-02-22	Igarapé atrás da Vila de Cucuí - alto rio Negro	Valeria Machado	MG752230	PRNHA432-18
14641	14641	UFAM	CTGA	MaterialSample	Other material	Myloplus asterias (Müller & Troschel 1844)	Animalia	Chordata	Actinopterygii	Characiformes	Serrasalmidae	Myloplus	asterias	species	Andrade, M.	1.18446	-66.83651	Brazil	Amazonas	Negro	2014-02-22	Igarapé atrás da Vila de Cucuí - alto rio Negro	Valeria Machado	MG752231	PRNHA433-18
15153	56745	INPA	ICT	PreservedSpecimen	Other material	Myloplus asterias (Müller & Troschel 1844)	Animalia	Chordata	Actinopterygii	Characiformes	Serrasalmidae	Myloplus	asterias	species	Andrade, M.	-10.16291	-59.44858	Brazil	Mato Grosso	Aripuanã	2014-12-12	Jusante da cachoeira de Dardanelos - MT	Valeria Machado	MG752232	PRNHA108-18
15154	15154	UFAM	CTGA	MaterialSample	Other material	Myloplus asterias (Müller & Troschel 1844)	Animalia	Chordata	Actinopterygii	Characiformes	Serrasalmidae	Myloplus	asterias	species	Andrade, M.	-10.16291	-59.44858	Brazil	Mato Grosso	Aripuanã	2014-12-12	Jusante da cachoeira de Dardanelos - MT	Valeria Machado	MG752233	PRNHA109-18
15167	56745	INPA	ICT	PreservedSpecimen	Other material	Myloplus asterias (Müller & Troschel 1844)	Animalia	Chordata	Actinopterygii	Characiformes	Serrasalmidae	Myloplus	asterias	species	Andrade, M.	-10.16291	-59.44858	Brazil	Mato Grosso	Aripuanã	2014-12-12	Jusante da cachoeira de Dardanelos - MT	Valeria Machado	MG752234	PRNHA110-18
15168	15168	UFAM	CTGA	MaterialSample	Other material	Myloplus asterias (Müller & Troschel 1844)	Animalia	Chordata	Actinopterygii	Characiformes	Serrasalmidae	Myloplus	asterias	species	Andrade, M.	-10.16291	-59.44858	Brazil	Mato Grosso	Aripuanã	2014-12-12	Jusante da cachoeira de Dardanelos - MT	Valeria Machado	MG752235	PRNHA111-18
15191	15191	UFAM	CTGA	MaterialSample	Other material	Myloplus asterias (Müller & Troschel 1844)	Animalia	Chordata	Actinopterygii	Characiformes	Serrasalmidae	Myloplus	asterias	species	Andrade, M.	-10.16291	-59.44858	Brazil	Mato Grosso	Aripuanã	2014-12-12	Jusante da cachoeira de Dardanelos - MT	Valeria Machado	MG752236	PRNHA112-18
15230	15230	UFAM	CTGA	MaterialSample	Other material	Myloplus asterias (Müller & Troschel 1844)	Animalia	Chordata	Actinopterygii	Characiformes	Serrasalmidae	Myloplus	asterias	species	Andrade, M.	-9.77827	-59.39833	Brazil	Mato Grosso	Aripuanã	2014-12-09	Confluencia do rio Branco com Aripuanã - MT	Valeria Machado	MG752237	PRNHA113-18
15231	56750	INPA	ICT	PreservedSpecimen	Other material	Myloplus asterias (Müller & Troschel 1844)	Animalia	Chordata	Actinopterygii	Characiformes	Serrasalmidae	Myloplus	asterias	species	Andrade, M.	-9.77827	-59.39833	Brazil	Mato Grosso	Aripuanã	2014-12-09	Confluencia do rio Branco com Aripuanã - MT	Valeria Machado	MG752238	PRNHA114-18
15246	54774	INPA	ICT	PreservedSpecimen	Other material	Myloplus asterias (Müller & Troschel 1844)	Animalia	Chordata	Actinopterygii	Characiformes	Serrasalmidae	Myloplus	asterias	species	Machado, V.	-3.68763	-59.95036	Brazil	Amazonas	Madeira	2014-12-22	lago do Tracajá, Paraná do Mamori, interfluvio Purus - Madeira	Valeria Machado	MG752239	PRNHA288-18
15247	54774	INPA	ICT	PreservedSpecimen	Other material	Myloplus asterias (Müller & Troschel 1844)	Animalia	Chordata	Actinopterygii	Characiformes	Serrasalmidae	Myloplus	asterias	species	Machado, V.	-3.68763	-59.95036	Brazil	Amazonas	Madeira	2014-12-22	lago do Tracajá, Paraná do Mamori, interfluvio Purus - Madeira	Valeria Machado	MG752240	PRNHA289-18
15248	15248	UFAM	CTGA	MaterialSample	Other material	Myloplus asterias (Müller & Troschel 1844)	Animalia	Chordata	Actinopterygii	Characiformes	Serrasalmidae	Myloplus	asterias	species	Machado, V.	-3.68763	-59.95036	Brazil	Amazonas	Madeira	2014-12-22	lago do Tracajá, Paraná do Mamori, interfluvio Purus - Madeira	Valeria Machado	MG752241	PRNHA290-18
15249	54773	INPA	ICT	PreservedSpecimen	Other material	Myloplus asterias (Müller & Troschel 1844)	Animalia	Chordata	Actinopterygii	Characiformes	Serrasalmidae	Myloplus	asterias	species	Machado, V.	-3.68763	-59.95036	Brazil	Amazonas	Madeira	2014-12-22	lago do Tracajá, Paraná do Mamori, interfluvio Purus - Madeira	Valeria Machado	MG752242	PRNHA291-18
15250	54774	INPA	ICT	PreservedSpecimen	Other material	Myloplus asterias (Müller & Troschel 1844)	Animalia	Chordata	Actinopterygii	Characiformes	Serrasalmidae	Myloplus	asterias	species	Machado, V.	-3.68763	-59.95036	Brazil	Amazonas	Madeira	2014-12-22	lago do Tracajá, Paraná do Mamori, interfluvio Purus - Madeira	Valeria Machado	MG752243	PRNHA292-18
15349	15349	UFAM	CTGA	MaterialSample	Other material	Myloplus asterias (Müller & Troschel 1844)	Animalia	Chordata	Actinopterygii	Characiformes	Serrasalmidae	Myloplus	asterias	species	Machado, V.	-3.73383	-59.84269	Brazil	Amazonas	Madeira	2015-01-05	lago do Juma, Paraná do Mamori, interfluvio Purus - Madeira	Valeria Machado	MG752244	PRNHA293-18
15350	15350	UFAM	CTGA	MaterialSample	Other material	Myloplus asterias (Müller & Troschel 1844)	Animalia	Chordata	Actinopterygii	Characiformes	Serrasalmidae	Myloplus	asterias	species	Machado, V.	-3.73383	-59.84269	Brazil	Amazonas	Madeira	2015-01-05	lago do Juma, Paraná do Mamori, interfluvio Purus - Madeira	Valeria Machado	MG752245	PRNHA294-18
15393	23446	INPA	ICT	PreservedSpecimen	Other material	Myloplus asterias (Müller & Troschel 1844)	Animalia	Chordata	Actinopterygii	Characiformes	Serrasalmidae	Myloplus	asterias	species	Machado, V.	-5.6295277778	-57.25313	Brazil	Pará	Tapajós	2015-10-10	localidade 3 rio Tapajós	Valeria Machado	MG752246	PRNHA726-18
15394	23445	INPA	ICT	PreservedSpecimen	Other material	Myloplus asterias (Müller & Troschel 1844)	Animalia	Chordata	Actinopterygii	Characiformes	Serrasalmidae	Myloplus	asterias	species	Machado, V.	-5.6295277778	-57.25313	Brazil	Pará	Tapajós	2015-10-10	localidade 3 rio Tapajós	Valeria Machado	MG752247	PRNHA727-18
15395	23445	INPA	ICT	PreservedSpecimen	Other material	Myloplus asterias (Müller & Troschel 1844)	Animalia	Chordata	Actinopterygii	Characiformes	Serrasalmidae	Myloplus	asterias	species	Machado, V.	-5.6295277778	-57.25313	Brazil	Pará	Tapajós	2015-10-10	localidade 3 rio Tapajós	Valeria Machado	MG752248	PRNHA728-18
15401	23446	INPA	ICT	PreservedSpecimen	Other material	Myloplus asterias (Müller & Troschel 1844)	Animalia	Chordata	Actinopterygii	Characiformes	Serrasalmidae	Myloplus	asterias	species	Machado, V.	-5.6295277778	-57.25313	Brazil	Pará	Tapajós	2015-10-11	localidade 3 rio Tapajós	Valeria Machado	MG752249	PRNHA729-18
105767	50178	INPA	ICT	PreservedSpecimen	Other material	Myloplus asterias (Müller & Troschel 1844)	Animalia	Chordata	Actinopterygii	Characiformes	Serrasalmidae	Myloplus	asterias	species	Ota, R.	-1.4404	-56.77522	Brazil	Pará	Trombetas	NA	Lago marginal, na margem esquerda do rio Trombetas	L. Rapp Py-Daniel, et al.	MG752250	PRNHA763-18
1050353	1050353	UFPA	NA	PreservedSpecimen	Other material	Myloplus asterias (Müller & Troschel 1844)	Animalia	Chordata	Actinopterygii	Characiformes	Serrasalmidae	Myloplus	asterias	species	Andrade, M.	-6.567	-51.0325	Brazil	Para	Tocantins	NA	Brasil, Pará, Ourilândia do Norte, Rio Cateté, Serra Onça-Puma	Marcelo Andrade	MG752251	PRNHA038-18
1050355	1050355	UFPA	NA	PreservedSpecimen	Other material	Myloplus asterias (Müller & Troschel 1844)	Animalia	Chordata	Actinopterygii	Characiformes	Serrasalmidae	Myloplus	asterias	species	Andrade, M.	-6.567	-51.0325	Brazil	Para	Tocantins	NA	Brasil, Pará, Ourilândia do Norte, Rio Cateté, Serra Onça-Puma	Marcelo Andrade	MG752252	PRNHA039-18
1050356	1050356	UFPA	NA	PreservedSpecimen	Other material	Myloplus asterias (Müller & Troschel 1844)	Animalia	Chordata	Actinopterygii	Characiformes	Serrasalmidae	Myloplus	asterias	species	Andrade, M.	-6.567	-51.0325	Brazil	Para	Tocantins	NA	Brasil, Pará, Ourilândia do Norte, Rio Cateté, Serra Onça-Puma	Marcelo Andrade	MG752253	PRNHA040-18
1050357	1050357	UFPA	NA	PreservedSpecimen	Other material	Myloplus asterias (Müller & Troschel 1844)	Animalia	Chordata	Actinopterygii	Characiformes	Serrasalmidae	Myloplus	asterias	species	Andrade, M.	-6.567	-51.0325	Brazil	Para	Tocantins	NA	Brasil, Pará, Ourilândia do Norte, Rio Cateté, Serra Onça-Puma	Marcelo Andrade	MG752254	PRNHA041-18
1050360	1050360	UFPA	NA	PreservedSpecimen	Other material	Myloplus asterias (Müller & Troschel 1844)	Animalia	Chordata	Actinopterygii	Characiformes	Serrasalmidae	Myloplus	asterias	species	Andrade, M.	-5.88555	-50.5319	Brazil	Para	Tocantins	NA	Brasil, Pará, Parauapebas, Rio Itacaiúnas, Caldeirão	Marcelo Andrade	MG752255	PRNHA042-18
MastLE	MastLE	UFAM	LEGAL	MaterialSample	Other material	Myloplus asterias (Müller & Troschel 1844)	Animalia	Chordata	Actinopterygii	Characiformes	Serrasalmidae	Myloplus	asterias	species	Machado, V.	-3.73383	-59.84269	Brazil	Amazonas	Madeira	2015-01-05	lago do Juma, Paraná do Mamori, interfluvio Purus - Madeira	Valeria Machado	MG752256	PRNHA295-18
RAFA	RAFA	UFAM	LEGAL	MaterialSample	Other material	Myloplus levis (Eigenmann & McAtee 1907)	Animalia	Chordata	Actinopterygii	Characiformes	Serrasalmidae	Myloplus	levis	species	Ota, R.	NA	NA	Brazil	NA	Paraguai	NA	rio Sucunduri	Valeria Machado	MG752257	PRNHA993-18
RAFA2	RAFA2	UFAM	LEGAL	MaterialSample	Other material	Myloplus levis (Eigenmann & McAtee 1907)	Animalia	Chordata	Actinopterygii	Characiformes	Serrasalmidae	Myloplus	levis	species	Ota, R.	NA	NA	Brazil	NA	Paraguai	NA	rio Sucunduri	Valeria Machado	MG752258	PRNHA994-18
14270	46318	INPA	ICT	PreservedSpecimen	Other material	Myloplus lobatus (Valenciennes 1850)	Animalia	Chordata	Actinopterygii	Characiformes	Serrasalmidae	Myloplus	lobatus	species	Andrade, M.	-1.83191	-57.0733	Brazil	Amazonas	Nhamundá	2013-11-20	Baixo rio Nhamundá	Valeria Machado	MG752259	PRNHA501-18
14271	46318	INPA	ICT	PreservedSpecimen	Other material	Myloplus lobatus (Valenciennes 1850)	Animalia	Chordata	Actinopterygii	Characiformes	Serrasalmidae	Myloplus	lobatus	species	Andrade, M.	-1.83191	-57.0733	Brazil	Amazonas	Nhamundá	2013-11-20	Baixo rio Nhamundá	Valeria Machado	MG752260	PRNHA502-18
14272	46318	INPA	ICT	PreservedSpecimen	Other material	Myloplus lobatus (Valenciennes 1850)	Animalia	Chordata	Actinopterygii	Characiformes	Serrasalmidae	Myloplus	lobatus	species	Andrade, M.	-1.83191	-57.0733	Brazil	Amazonas	Nhamundá	2013-11-20	Baixo rio Nhamundá	Valeria Machado	MG752261	PRNHA503-18
14273	46318	INPA	ICT	PreservedSpecimen	Other material	Myloplus lobatus (Valenciennes 1850)	Animalia	Chordata	Actinopterygii	Characiformes	Serrasalmidae	Myloplus	lobatus	species	Andrade, M.	-1.83191	-57.0733	Brazil	Amazonas	Nhamundá	2013-11-20	Baixo rio Nhamundá	Valeria Machado	MG752262	PRNHA504-18
14274	46318	INPA	ICT	PreservedSpecimen	Other material	Myloplus lobatus (Valenciennes 1850)	Animalia	Chordata	Actinopterygii	Characiformes	Serrasalmidae	Myloplus	lobatus	species	Andrade, M.	-1.83191	-57.0733	Brazil	Amazonas	Nhamundá	2013-11-20	Baixo rio Nhamundá	Valeria Machado	MG752263	PRNHA505-18
14291	14291	UFAM	CTGA	MaterialSample	Other material	Myloplus lobatus (Valenciennes 1850)	Animalia	Chordata	Actinopterygii	Characiformes	Serrasalmidae	Myloplus	lobatus	species	Machado, V.	-1.83191	-57.0733	Brazil	Amazonas	Nhamundá	2013-11-20	Baixo rio Nhamundá	Valeria Machado	MG752264	PRNHA509-18
14292	14292	UFAM	CTGA	MaterialSample	Other material	Myloplus lobatus (Valenciennes 1850)	Animalia	Chordata	Actinopterygii	Characiformes	Serrasalmidae	Myloplus	lobatus	species	Machado, V.	-1.83191	-57.0733	Brazil	Amazonas	Nhamundá	2013-11-20	Baixo rio Nhamundá	Valeria Machado	MG752265	PRNHA510-18
14293	14293	UFAM	CTGA	MaterialSample	Other material	Myloplus lobatus (Valenciennes 1850)	Animalia	Chordata	Actinopterygii	Characiformes	Serrasalmidae	Myloplus	lobatus	species	Machado, V.	-1.83191	-57.0733	Brazil	Amazonas	Nhamundá	2013-11-20	Baixo rio Nhamundá	Valeria Machado	MG752266	PRNHA511-18
14294	14294	UFAM	CTGA	MaterialSample	Other material	Myloplus lobatus (Valenciennes 1850)	Animalia	Chordata	Actinopterygii	Characiformes	Serrasalmidae	Myloplus	lobatus	species	Machado, V.	-1.83191	-57.0733	Brazil	Amazonas	Nhamundá	2013-11-20	Baixo rio Nhamundá	Valeria Machado	MG752267	PRNHA512-18
14295	14295	UFAM	CTGA	MaterialSample	Other material	Myloplus lobatus (Valenciennes 1850)	Animalia	Chordata	Actinopterygii	Characiformes	Serrasalmidae	Myloplus	lobatus	species	Machado, V.	-1.83191	-57.0733	Brazil	Amazonas	Nhamundá	2013-11-20	Baixo rio Nhamundá	Valeria Machado	MG752268	PRNHA513-18
14366	46319	INPA	ICT	PreservedSpecimen	Other material	Myloplus lobatus (Valenciennes 1850)	Animalia	Chordata	Actinopterygii	Characiformes	Serrasalmidae	Myloplus	lobatus	species	Andrade, M.	-1.67511	-57.47677	Brazil	Amazonas	Nhamundá	2013-11-24	Com. Chave - rio Nhamundá	Valeria Machado	MG752269	PRNHA506-18
14367	46317	INPA	ICT	PreservedSpecimen	Other material	Myloplus lobatus (Valenciennes 1850)	Animalia	Chordata	Actinopterygii	Characiformes	Serrasalmidae	Myloplus	lobatus	species	Andrade, M.	-1.67511	-57.47677	Brazil	Amazonas	Nhamundá	2013-11-25	Com. Chave - rio Nhamundá	Valeria Machado	MG752270	PRNHA507-18
14525	46308	INPA	ICT	PreservedSpecimen	Other material	Myloplus lobatus (Valenciennes 1850)	Animalia	Chordata	Actinopterygii	Characiformes	Serrasalmidae	Myloplus	lobatus	species	Andrade, M.	-1.99678	-56.88378	Brazil	Amazonas	Nhamundá	2013-11-25	boca do rio Paratucu -Baixo rio Nhamundá	Valeria Machado	MG752271	PRNHA508-18
14899	56738	INPA	ICT	PreservedSpecimen	Other material	Myloplus lobatus (Valenciennes 1850)	Animalia	Chordata	Actinopterygii	Characiformes	Serrasalmidae	Myloplus	lobatus	species	Andrade, M.	-7.28883	-60.63611	Brazil	Amazonas	Aripuanã	2014-11-18	Corredeira dos Periquitos, rio Aripuanã - AM	Valeria Machado	MG752272	PRNHA123-18
14931	14931	UFAM	CTGA	MaterialSample	Other material	Myloplus lobatus (Valenciennes 1850)	Animalia	Chordata	Actinopterygii	Characiformes	Serrasalmidae	Myloplus	lobatus	species	Andrade, M.	-7.28883	-60.63611	Brazil	Amazonas	Aripuanã	2014-11-19	Corredeira dos Periquitos, rio Aripuanã - AM	Valeria Machado	MG752273	PRNHA124-18
14937	14937	UFAM	CTGA	MaterialSample	Other material	Myloplus lobatus (Valenciennes 1850)	Animalia	Chordata	Actinopterygii	Characiformes	Serrasalmidae	Myloplus	lobatus	species	Andrade, M.	-7.28883	-60.63611	Brazil	Amazonas	Aripuanã	2014-11-19	Corredeira dos Periquitos, rio Aripuanã - AM	Valeria Machado	MG752274	PRNHA125-18
14938	14938	UFAM	CTGA	MaterialSample	Other material	Myloplus lobatus (Valenciennes 1850)	Animalia	Chordata	Actinopterygii	Characiformes	Serrasalmidae	Myloplus	lobatus	species	Andrade, M.	-7.28883	-60.63611	Brazil	Amazonas	Aripuanã	2014-11-19	Corredeira dos Periquitos, rio Aripuanã - AM	Valeria Machado	MG752275	PRNHA126-18
14939	50867	INPA	ICT	PreservedSpecimen	Other material	Myloplus lobatus (Valenciennes 1850)	Animalia	Chordata	Actinopterygii	Characiformes	Serrasalmidae	Myloplus	lobatus	species	Machado, V.	-7.28883	-60.63611	Brazil	Amazonas	Aripuanã	2014-11-19	Corredeira dos Periquitos, rio Aripuanã - AM	Valeria Machado	MG752276	PRNHA136-18
14940	14940	UFAM	CTGA	MaterialSample	Other material	Myloplus lobatus (Valenciennes 1850)	Animalia	Chordata	Actinopterygii	Characiformes	Serrasalmidae	Myloplus	lobatus	species	Andrade, M.	-7.28883	-60.63611	Brazil	Amazonas	Aripuanã	2014-11-19	Corredeira dos Periquitos, rio Aripuanã - AM	Valeria Machado	MG752277	PRNHA127-18
14942	14942	UFAM	CTGA	MaterialSample	Other material	Myloplus lobatus (Valenciennes 1850)	Animalia	Chordata	Actinopterygii	Characiformes	Serrasalmidae	Myloplus	lobatus	species	Andrade, M.	-7.28883	-60.63611	Brazil	Amazonas	Aripuanã	2014-11-19	Corredeira dos Periquitos, rio Aripuanã - AM	Valeria Machado	MG752278	PRNHA128-18
14957	50867	INPA	ICT	PreservedSpecimen	Other material	Myloplus lobatus (Valenciennes 1850)	Animalia	Chordata	Actinopterygii	Characiformes	Serrasalmidae	Myloplus	lobatus	species	Andrade, M.	-7.28883	-60.63611	Brazil	Amazonas	Aripuanã	2014-11-19	Corredeira dos Periquitos, rio Aripuanã - AM	Valeria Machado	MG752279	PRNHA129-18
15476	15476	UFAM	CTGA	MaterialSample	Other material	Myloplus lobatus (Valenciennes 1850)	Animalia	Chordata	Actinopterygii	Characiformes	Serrasalmidae	Myloplus	lobatus	species	Andrade, M.	-1.07987	-57.40053	Brazil	Pará	Trombetas	2007-07-01	Oriximiná, Cachoeira Porteira, rio Trombetas, Pará	Andrade, M.	KX868691	PRNHA756-18
15478	15478	UFAM	CTGA	MaterialSample	Other material	Myloplus lobatus (Valenciennes 1850)	Animalia	Chordata	Actinopterygii	Characiformes	Serrasalmidae	Myloplus	lobatus	species	Andrade, M.	-1.07987	-57.40053	Brazil	Pará	Trombetas	2007-07-01	Oriximiná, Cachoeira Porteira, rio Trombetas, Pará	Andrade, M.	KX868693	PRNHA758-18
23449	23449	MPEG	ICT	PreservedSpecimen	Other material	Myloplus lobatus (Valenciennes 1850)	Animalia	Chordata	Actinopterygii	Characiformes	Serrasalmidae	Myloplus	lobatus	species	Andrade, M.	-1.07987	-57.40053	Brazil	Pará	Trombetas	2007-12-02	Oriximiná, Cachoeira Porteira, rio Trombetas, Pará	Andrade, M.	KX868690	PRNHA755-18
100623	37263	INPA	ICT	PreservedSpecimen	Other material	Myloplus lobatus (Valenciennes 1850)	Animalia	Chordata	Actinopterygii	Characiformes	Serrasalmidae	Myloplus	lobatus	species	Bastos, D. | Ota, R.	-2.1754	-58.17393	Brazil	Amazonas	Jatapu	2011-10-01	Ressaca do Jatapu	L. Rapp Py-Daniel, et al.	MG752280	PRNHA391-18
100663	37263	INPA	ICT	PreservedSpecimen	Other material	Myloplus lobatus (Valenciennes 1850)	Animalia	Chordata	Actinopterygii	Characiformes	Serrasalmidae	Myloplus	lobatus	species	Bastos, D. | Ota, R.	-2.1754	-58.17393	Brazil	Amazonas	Jatapu	2011-10-01	Ressaca do Jatapu	L. Rapp Py-Daniel, et al.	MG752281	PRNHA392-18
100665	37263	INPA	ICT	PreservedSpecimen	Other material	Myloplus lobatus (Valenciennes 1850)	Animalia	Chordata	Actinopterygii	Characiformes	Serrasalmidae	Myloplus	lobatus	species	Bastos, D. | Ota, R.	-2.1754	-58.17393	Brazil	Amazonas	Jatapu	2011-10-01	Ressaca do Jatapu	L. Rapp Py-Daniel, et al.	MG752282	PRNHA394-18
100666	37263	INPA	ICT	PreservedSpecimen	Other material	Myloplus lobatus (Valenciennes 1850)	Animalia	Chordata	Actinopterygii	Characiformes	Serrasalmidae	Myloplus	lobatus	species	Bastos, D. | Ota, R.	-2.1754	-58.17393	Brazil	Amazonas	Jatapu	2011-10-01	Ressaca do Jatapu	L. Rapp Py-Daniel, et al.	MG752283	PRNHA395-18
105631	50234	INPA	ICT	PreservedSpecimen	Other material	Myloplus lobatus (Valenciennes 1850)	Animalia	Chordata	Actinopterygii	Characiformes	Serrasalmidae	Myloplus	lobatus	species	Ota, R.	-1.4425	-56.7535	Brazil	Pará	Trombetas	NA	Braço do rio Trombetas, margem esquerda	L. Rapp Py-Daniel, et al.	MG752284	PRNHA765-18
105644	50234	INPA	ICT	PreservedSpecimen	Other material	Myloplus lobatus (Valenciennes 1850)	Animalia	Chordata	Actinopterygii	Characiformes	Serrasalmidae	Myloplus	lobatus	species	Ota, R.	-1.4425	-56.7535	Brazil	Pará	Trombetas	NA	Braço do rio Trombetas, margem esquerda	L. Rapp Py-Daniel, et al.	MG752285	PRNHA766-18
105770	50180	INPA	ICT	PreservedSpecimen	Other material	Myloplus lobatus (Valenciennes 1850)	Animalia	Chordata	Actinopterygii	Characiformes	Serrasalmidae	Myloplus	lobatus	species	Ota, R.	-1.4404	-56.77522	Brazil	Pará	Trombetas	NA	Lago marginal, na margem esquerda do rio Trombetas	L. Rapp Py-Daniel, et al.	MG752286	PRNHA767-18
105809	50180	INPA	ICT	PreservedSpecimen	Other material	Myloplus lobatus (Valenciennes 1850)	Animalia	Chordata	Actinopterygii	Characiformes	Serrasalmidae	Myloplus	lobatus	species	Ota, R.	-1.4404	-56.77522	Brazil	Pará	Trombetas	NA	Lago marginal, na margem esquerda do rio Trombetas	L. Rapp Py-Daniel, et al.	MG752287	PRNHA768-18
107023	49381	INPA	ICT	PreservedSpecimen	Other material	Myloplus lobatus (Valenciennes 1850)	Animalia	Chordata	Actinopterygii	Characiformes	Serrasalmidae	Myloplus	lobatus	species	Ota, R.	-1.72333	-69.14011	Brazil	Amazonas	Japurá	2014-09-10	Barco SISBIOTA em frente de communidade 'Taboca', margem esquerda do Rio Japurá	L. Rapp Py-Daniel, et al.	MG752288	PRNHA940-18
107049	107049	UFAM	CTGA	MaterialSample	Other material	Myloplus lobatus (Valenciennes 1850)	Animalia	Chordata	Actinopterygii	Characiformes	Serrasalmidae	Myloplus	lobatus	species	Ota, R.	-1.72333	-69.14011	Brazil	Amazonas	Japurá	2014-09-12	Barco SISBIOTA em frente de communidade 'Taboca', margem esquerda do Rio Japurá	L. Rapp Py-Daniel, et al.	MG752289	PRNHA941-18
12347	52516	INPA	ICT	PreservedSpecimen	Other material	Myloplus lucienae Andrade, Ota, Bastos & Jégu 2016	Animalia	Chordata	Actinopterygii	Characiformes	Serrasalmidae	Myloplus	lucienae	species	Machado, V.	-0.32547	-64.13447	Brazil	Amazonas	Negro	2013-02-25	Jaradí - rio Negro próx. Santa Izabel	Valeria Machado	MG752290	PRNHA444-18
P29267	42972	INPA	ICT	PreservedSpecimen	Other material	Myloplus lucienae Andrade, Ota, Bastos & Jégu 2016	Animalia	Chordata	Actinopterygii	Characiformes	Serrasalmidae	Myloplus	lucienae	species	Bastos, D.	-0.14083	-67.08277	Brazil	Amazonas	Negro	2013-12-06	Rio Negro, Pedral na ilha em frente à São Gabriel da Cachoeira	Valeria Machado	MG752291	PRNHA995-18
P29563	49881	INPA	ICT	PreservedSpecimen	Other material	Myloplus lucienae Andrade, Ota, Bastos & Jégu 2016	Animalia	Chordata	Actinopterygii	Characiformes	Serrasalmidae	Myloplus	lucienae	species	Rapp Py-Daniel, L. et al.	0.38955	-66.64826	Brazil	Amazonas	Negro	2015-03-01	Rio Lá, afuente do rio Cauaburi. Comunidade do Balaio. Peixes comprados na feira de SGC.	Valeria Machado	MG752292	PRNHA999-18
P29564	49881	INPA	ICT	PreservedSpecimen	Other material	Myloplus lucienae Andrade, Ota, Bastos & Jégu 2016	Animalia	Chordata	Actinopterygii	Characiformes	Serrasalmidae	Myloplus	lucienae	species	Rapp Py-Daniel, L. et al.	0.38955	-66.64826	Brazil	Amazonas	Negro	2015-03-01	Rio Lá, afuente do rio Cauaburi. Comunidade do Balaio. Peixes comprados na feira de SGC.	Valeria Machado	MG752293	PRNHA998-18
P31535	52894	INPA	ICT	PreservedSpecimen	Other material	Myloplus lucienae Andrade, Ota, Bastos & Jégu 2016	Animalia	Chordata	Actinopterygii	Characiformes	Serrasalmidae	Myloplus	lucienae	species	Birindelli, J. et al.	-2.71736	-60.74487	Brazil	Amazonas	Negro	2016-05-03	rio Negro no Lago do Prato, Parque Nacional de Anavilhanas	Valeria Machado	MG752294	PRNHA997-18
P31536	52894	INPA	ICT	PreservedSpecimen	Other material	Myloplus lucienae Andrade, Ota, Bastos & Jégu 2016	Animalia	Chordata	Actinopterygii	Characiformes	Serrasalmidae	Myloplus	lucienae	species	Birindelli, J. et al.	-2.71736	-60.74487	Brazil	Amazonas	Negro	2016-05-03	rio Negro no Lago do Prato, Parque Nacional de Anavilhanas	Valeria Machado	MG752295	PRNHA996-18
1747	1747	UFAM	CTGA	MaterialSample	Other material	Myloplus aff. rubripinnis	Animalia	Chordata	Actinopterygii	Characiformes	Serrasalmidae	Myloplus	NA	genus	Fernández, H. | Ortí, G.	-4.17405	-53.41331	Brazil	Pará	Xingu	2008-08-16	Arara, banco direito do rio Iriri	Natasha Verdasca	MG752296	PRNHA850-18
1821	1821	UFAM	CTGA	MaterialSample	Other material	Myloplus aff. rubripinnis	Animalia	Chordata	Actinopterygii	Characiformes	Serrasalmidae	Myloplus	NA	genus	Fernández, H. | Ortí, G.	-3.81421	-52.63687	Brazil	Pará	Xingu	2008-08-19	Ilha do Curapé, rio Iriri	Natasha Verdasca	MG752297	PRNHA856-18
1822	1822	UFAM	CTGA	MaterialSample	Other material	Myloplus aff. rubripinnis	Animalia	Chordata	Actinopterygii	Characiformes	Serrasalmidae	Myloplus	NA	genus	Fernández, H. | Ortí, G.	-3.81421	-52.63687	Brazil	Pará	Xingu	2008-08-19	Ilha do Curapé, rio Iriri	Natasha Verdasca	MG752298	PRNHA857-18
1828	1828	UFAM	CTGA	MaterialSample	Other material	Myloplus aff. rubripinnis	Animalia	Chordata	Actinopterygii	Characiformes	Serrasalmidae	Myloplus	NA	genus	Fernández, H. | Ortí, G.	-3.81421	-52.63687	Brazil	Pará	Xingu	2008-08-19	Ilha do Curapé, rio Iriri	Natasha Verdasca	MG752299	PRNHA860-18
1829	1829	UFAM	CTGA	MaterialSample	Other material	Myloplus aff. rubripinnis	Animalia	Chordata	Actinopterygii	Characiformes	Serrasalmidae	Myloplus	NA	genus	Fernández, H. | Ortí, G.	-3.81421	-52.63687	Brazil	Pará	Xingu	2008-08-19	Ilha do Curapé, rio Iriri	Natasha Verdasca	MG752300	PRNHA861-18
3209	3209	UFAM	CTGA	MaterialSample	Other material	Myloplus aff. rubripinnis	Animalia	Chordata	Actinopterygii	Characiformes	Serrasalmidae	Myloplus	NA	genus	Zuanon, J.	-5.61084	-48.13106	Brazil	Tocantins	Araguaia	2009-09-16	Araguaia river, near Araguatins city	Tomas Hrbek	MG752301	PRNHA014-18
3210	3210	UFAM	CTGA	MaterialSample	Other material	Myloplus aff. rubripinnis	Animalia	Chordata	Actinopterygii	Characiformes	Serrasalmidae	Myloplus	NA	genus	Zuanon, J.	-5.61084	-48.13106	Brazil	Tocantins	Araguaia	2009-09-16	Comercio de peixes em Araguatins - TO	Natasha Verdasca	MG752302	PRNHA015-18
3211	3211	UFAM	CTGA	MaterialSample	Other material	Myloplus aff. rubripinnis	Animalia	Chordata	Actinopterygii	Characiformes	Serrasalmidae	Myloplus	NA	genus	Zuanon, J.	-5.61084	-48.13106	Brazil	Tocantins	Araguaia	2009-09-16	Comercio de peixes em Araguatins - TO	Natasha Verdasca	MG752303	PRNHA016-18
5381	5381	UFAM	CTGA	MaterialSample	Other material	Myloplus aff. rubripinnis	Animalia	Chordata	Actinopterygii	Characiformes	Serrasalmidae	Myloplus	NA	genus	Machado, V.	-3.84083	-52.69611	Brazil	Pará	Xingu	2009-09-24	rio Iriri	Valeria Machado	MG752304	PRNHA818-18
5382	5382	UFAM	CTGA	MaterialSample	Other material	Myloplus aff. rubripinnis	Animalia	Chordata	Actinopterygii	Characiformes	Serrasalmidae	Myloplus	NA	genus	Machado, V.	-3.84083	-52.69611	Brazil	Pará	Xingu	2009-09-24	rio Iriri	Valeria Machado	MG752305	PRNHA819-18
5551	5551	UFAM	CTGA	MaterialSample	Other material	Myloplus aff. rubripinnis	Animalia	Chordata	Actinopterygii	Characiformes	Serrasalmidae	Myloplus	NA	genus	Machado, V.	-3.4275	-52.22833	Brazil	Pará	Xingu	2009-09-21	Rio Xingu	Valeria Machado	MG752306	PRNHA862-18
5552	5552	UFAM	CTGA	MaterialSample	Other material	Myloplus aff. rubripinnis	Animalia	Chordata	Actinopterygii	Characiformes	Serrasalmidae	Myloplus	NA	genus	Machado, V.	-3.4275	-52.22833	Brazil	Pará	Xingu	2009-09-21	Rio Xingu	Valeria Machado	MG752307	PRNHA863-18
11580	11580	UFAM	CTGA	MaterialSample	Other material	Myloplus aff. rubripinnis	Animalia	Chordata	Actinopterygii	Characiformes	Serrasalmidae	Myloplus	NA	genus	Machado, V.	-4.55244	-56.28869	Brazil	Pará	Tapajós	2012-11-25	rio Tapajós a montante das corredeiras de São Luis do Tapajós	Valeria Machado	MG752308	PRNHA624-18
11615	46302	INPA	ICT	PreservedSpecimen	Other material	Myloplus sp.	Animalia	Chordata	Actinopterygii	Characiformes	Serrasalmidae	Myloplus	NA	genus	Andrade, M.	-4.55244	-56.28869	Brazil	Pará	Tapajós	2012-11-25	rio Tapajós a montante das corredeiras de São Luis do Tapajós	Valeria Machado	MG752309	PRNHA651-18
11616	46302	INPA	ICT	PreservedSpecimen	Other material	Myloplus sp.	Animalia	Chordata	Actinopterygii	Characiformes	Serrasalmidae	Myloplus	NA	genus	Andrade, M.	-4.55244	-56.28869	Brazil	Pará	Tapajós	2012-11-25	rio Tapajós a montante das corredeiras de São Luis do Tapajós	Valeria Machado	MG752310	PRNHA652-18
11617	46301	INPA	ICT	PreservedSpecimen	Other material	Myloplus aff. rubripinnis	Animalia	Chordata	Actinopterygii	Characiformes	Serrasalmidae	Myloplus	NA	genus	Andrade, M.	-4.55244	-56.28869	Brazil	Pará	Tapajós	2012-11-25	rio Tapajós a montante das corredeiras de São Luis do Tapajós	Valeria Machado	MG752311	PRNHA653-18
11642	11642	UFAM	CTGA	MaterialSample	Other material	Myloplus aff. rubripinnis	Animalia	Chordata	Actinopterygii	Characiformes	Serrasalmidae	Myloplus	NA	genus	Machado, V.	-4.55244	-56.28869	Brazil	Pará	Tapajós	2012-11-26	rio Tapajós a montante das corredeiras de São Luis do Tapajós	Valeria Machado	MG752312	PRNHA625-18
15155	15155	UFAM	CTGA	MaterialSample	Other material	Myloplus aff. rubripinnis	Animalia	Chordata	Actinopterygii	Characiformes	Serrasalmidae	Myloplus	NA	genus	Andrade, M.	-10.16291	-59.44858	Brazil	Mato Grosso	Aripuanã	2014-12-12	Jusante da cachoeira de Dardanelos - MT	Valeria Machado	MG752313	PRNHA137-18
15156	56743	INPA	ICT	PreservedSpecimen	Other material	Myloplus aff. rubripinnis	Animalia	Chordata	Actinopterygii	Characiformes	Serrasalmidae	Myloplus	NA	genus	Andrade, M.	-10.16291	-59.44858	Brazil	Mato Grosso	Aripuanã	2014-12-12	Jusante da cachoeira de Dardanelos - MT	Valeria Machado	MG752314	PRNHA138-18
15157	15157	UFAM	CTGA	MaterialSample	Other material	Myloplus aff. rubripinnis	Animalia	Chordata	Actinopterygii	Characiformes	Serrasalmidae	Myloplus	NA	genus	Andrade, M.	-10.16291	-59.44858	Brazil	Mato Grosso	Aripuanã	2014-12-12	Jusante da cachoeira de Dardanelos - MT	Valeria Machado	MG752315	PRNHA139-18
15158	15158	UFAM	CTGA	MaterialSample	Other material	Myloplus aff. rubripinnis	Animalia	Chordata	Actinopterygii	Characiformes	Serrasalmidae	Myloplus	NA	genus	Andrade, M.	-10.16291	-59.44858	Brazil	Mato Grosso	Aripuanã	2014-12-12	Jusante da cachoeira de Dardanelos - MT	Valeria Machado	MG752316	PRNHA140-18
15159	15159	UFAM	CTGA	MaterialSample	Other material	Myloplus aff. rubripinnis	Animalia	Chordata	Actinopterygii	Characiformes	Serrasalmidae	Myloplus	NA	genus	Andrade, M.	-10.16291	-59.44858	Brazil	Mato Grosso	Aripuanã	2014-12-12	Jusante da cachoeira de Dardanelos - MT	Valeria Machado	MG752317	PRNHA141-18
15160	15160	UFAM	CTGA	MaterialSample	Other material	Myloplus aff. rubripinnis	Animalia	Chordata	Actinopterygii	Characiformes	Serrasalmidae	Myloplus	NA	genus	Andrade, M.	-10.16291	-59.44858	Brazil	Mato Grosso	Aripuanã	2014-12-12	Jusante da cachoeira de Dardanelos - MT	Valeria Machado	MG752318	PRNHA142-18
15161	15161	UFAM	CTGA	MaterialSample	Other material	Myloplus aff. rubripinnis	Animalia	Chordata	Actinopterygii	Characiformes	Serrasalmidae	Myloplus	NA	genus	Andrade, M.	-10.16291	-59.44858	Brazil	Mato Grosso	Aripuanã	2014-12-12	Jusante da cachoeira de Dardanelos - MT	Valeria Machado	MG752319	PRNHA143-18
15232	23309	INPA	ICT	PreservedSpecimen	Other material	Myloplus aff. rubripinnis	Animalia	Chordata	Actinopterygii	Characiformes	Serrasalmidae	Myloplus	NA	genus	Andrade, M.	-9.77827	-59.39833	Brazil	Mato Grosso	Aripuanã	2014-12-09	Confluencia do rio Branco com Aripuanã - MT	Valeria Machado	MG752320	PRNHA144-18
15233	15233	UFAM	CTGA	MaterialSample	Other material	Myloplus aff. rubripinnis	Animalia	Chordata	Actinopterygii	Characiformes	Serrasalmidae	Myloplus	NA	genus	Andrade, M.	-9.77827	-59.39833	Brazil	Mato Grosso	Aripuanã	2014-12-09	Confluencia do rio Branco com Aripuanã - MT	Valeria Machado	MG752321	PRNHA145-18
15236	15236	UFAM	CTGA	MaterialSample	Other material	Myloplus aff. rubripinnis	Animalia	Chordata	Actinopterygii	Characiformes	Serrasalmidae	Myloplus	NA	genus	Andrade, M.	-9.797175	-59.34406	Brazil	Mato Grosso	Aripuanã	2014-12-09	rio Natal, abaixo de Dardanelos - MT	Valeria Machado	MG752322	PRNHA146-18
15237	56744	INPA	ICT	PreservedSpecimen	Other material	Myloplus aff. rubripinnis	Animalia	Chordata	Actinopterygii	Characiformes	Serrasalmidae	Myloplus	NA	genus	Andrade, M.	-9.797175	-59.34406	Brazil	Mato Grosso	Aripuanã	2014-12-09	rio Natal, abaixo de Dardanelos - MT	Valeria Machado	MG752323	PRNHA147-18
JAR125	JAR125	UFAM	LEGAL	MaterialSample	Other material	Myloplus planquettei Jégu, Keith & Le Bail 2003	Animalia	Chordata	Actinopterygii	Characiformes	Serrasalmidae	Myloplus	planquettei	species	Andrade, M.	NA	NA	Brazil	Amapá	Jari	NA	rio Jari	Valeria Machado	MG752324	PRNHA738-18
1984	1984	UFAM	CTGA	MaterialSample	Other material	Myloplus rhomboidalis (Cuvier 1818)	Animalia	Chordata	Actinopterygii	Characiformes	Serrasalmidae	Myloplus	rhomboidalis	species	Fernández, H. | Ortí, G.	-3.84083	-52.69611	Brazil	Pará	Xingu	2008-08-21	rio Iriri	Natasha Verdasca	MG752325	PRNHA812-18
1985	1985	UFAM	CTGA	MaterialSample	Other material	Myloplus rhomboidalis (Cuvier 1818)	Animalia	Chordata	Actinopterygii	Characiformes	Serrasalmidae	Myloplus	rhomboidalis	species	Fernández, H. | Ortí, G.	-3.84083	-52.69611	Brazil	Pará	Xingu	2008-08-21	rio Iriri	Natasha Verdasca	MG752326	PRNHA813-18
1986	1986	UFAM	CTGA	MaterialSample	Other material	Myloplus rhomboidalis (Cuvier 1818)	Animalia	Chordata	Actinopterygii	Characiformes	Serrasalmidae	Myloplus	rhomboidalis	species	Fernández, H. | Ortí, G.	-3.84083	-52.69611	Brazil	Pará	Xingu	2008-08-21	rio Iriri	Natasha Verdasca	MG752327	PRNHA814-18
1988	1988	UFAM	CTGA	MaterialSample	Other material	Myloplus rhomboidalis (Cuvier 1818)	Animalia	Chordata	Actinopterygii	Characiformes	Serrasalmidae	Myloplus	rhomboidalis	species	Fernández, H. | Ortí, G.	-3.84083	-52.69611	Brazil	Pará	Xingu	2008-08-21	rio Iriri	Natasha Verdasca	MG752328	PRNHA815-18
1989	1989	UFAM	CTGA	MaterialSample	Other material	Myloplus rhomboidalis (Cuvier 1818)	Animalia	Chordata	Actinopterygii	Characiformes	Serrasalmidae	Myloplus	rhomboidalis	species	Fernández, H. | Ortí, G.	-3.84083	-52.69611	Brazil	Pará	Xingu	2008-08-21	rio Iriri	Natasha Verdasca	MG752329	PRNHA816-18
5421	5421	UFAM	CTGA	MaterialSample	Other material	Myloplus rhomboidalis (Cuvier 1818)	Animalia	Chordata	Actinopterygii	Characiformes	Serrasalmidae	Myloplus	rhomboidalis	species	Machado, V.	-3.4275	-52.22833	Brazil	Pará	Xingu	2009-09-24	Rio Xingu (Região do Babaquara)	Valeria Machado	MG752330	PRNHA826-18
5485	5485	UFAM	CTGA	MaterialSample	Other material	Myloplus rhomboidalis (Cuvier 1818)	Animalia	Chordata	Actinopterygii	Characiformes	Serrasalmidae	Myloplus	rhomboidalis	species	Machado, V.	-3.84083	-52.69611	Brazil	Pará	Xingu	2009-09-24	rio Iriri	Valeria Machado	MG752331	PRNHA820-18
5486	5486	UFAM	CTGA	MaterialSample	Other material	Myloplus rhomboidalis (Cuvier 1818)	Animalia	Chordata	Actinopterygii	Characiformes	Serrasalmidae	Myloplus	rhomboidalis	species	Machado, V.	-3.84083	-52.69611	Brazil	Pará	Xingu	2009-09-24	rio Iriri	Valeria Machado	MG752332	PRNHA821-18
5487	5487	UFAM	CTGA	MaterialSample	Other material	Myloplus rhomboidalis (Cuvier 1818)	Animalia	Chordata	Actinopterygii	Characiformes	Serrasalmidae	Myloplus	rhomboidalis	species	Machado, V.	-3.84083	-52.69611	Brazil	Pará	Xingu	2009-09-24	rio Iriri	Valeria Machado	MG752333	PRNHA822-18
14071	23438	INPA	ICT	PreservedSpecimen	Other material	Myloplus rhomboidalis (Cuvier 1818)	Animalia	Chordata	Actinopterygii	Characiformes	Serrasalmidae	Myloplus	rhomboidalis	species	Andrade, M.	2.79952	-60.66669	Brazil	Roraima	Branco	2013-10-16	enseada em frente Boa Vista rio Branco - RR	Valeria Machado	MG752334	PRNHA217-18
JAR181	JAR181	UFAM	LEGAL	MaterialSample	Other material	Myloplus rhomboidalis (Cuvier 1818)	Animalia	Chordata	Actinopterygii	Characiformes	Serrasalmidae	Myloplus	rhomboidalis	species	Andrade, M.	NA	NA	Brazil	Amapá	Jari	NA	rio Jari	Valeria Machado	MG752335	PRNHA745-18
JAR210	JAR210	UFAM	LEGAL	MaterialSample	Other material	Myloplus rhomboidalis (Cuvier 1818)	Animalia	Chordata	Actinopterygii	Characiformes	Serrasalmidae	Myloplus	rhomboidalis	species	Andrade, M.	NA	NA	Brazil	Amapá	Jari	NA	rio Jari	Valeria Machado	MG752336	PRNHA746-18
JAR211	JAR211	UFAM	LEGAL	MaterialSample	Other material	Myloplus rhomboidalis (Cuvier 1818)	Animalia	Chordata	Actinopterygii	Characiformes	Serrasalmidae	Myloplus	rhomboidalis	species	Andrade, M.	NA	NA	Brazil	Amapá	Jari	NA	rio Jari	Valeria Machado	MG752337	PRNHA747-18
11506	11506	UFAM	CTGA	MaterialSample	Other material	Myloplus rubripinnis (Müller & Troschel 1844)	Animalia	Chordata	Actinopterygii	Characiformes	Serrasalmidae	Myloplus	rubripinnis	species	Machado, V.	-4.21658	-55.89063	Brazil	Pará	Tapajós	2012-11-21	rio Tapajós prox a Itaituba	Valeria Machado	MG752338	PRNHA639-18
11507	11507	UFAM	CTGA	MaterialSample	Other material	Myloplus rubripinnis (Müller & Troschel 1844)	Animalia	Chordata	Actinopterygii	Characiformes	Serrasalmidae	Myloplus	rubripinnis	species	Machado, V.	-4.21658	-55.89063	Brazil	Pará	Tapajós	2012-11-21	rio Tapajós prox a Itaituba	Valeria Machado	MG752339	PRNHA640-18
11508	11508	UFAM	CTGA	MaterialSample	Other material	Myloplus rubripinnis (Müller & Troschel 1844)	Animalia	Chordata	Actinopterygii	Characiformes	Serrasalmidae	Myloplus	rubripinnis	species	Machado, V.	-4.21658	-55.89063	Brazil	Pará	Tapajós	2012-11-21	rio Tapajós prox a Itaituba	Valeria Machado	MG752340	PRNHA641-18
11509	11509	UFAM	CTGA	MaterialSample	Other material	Myloplus rubripinnis (Müller & Troschel 1844)	Animalia	Chordata	Actinopterygii	Characiformes	Serrasalmidae	Myloplus	rubripinnis	species	Machado, V.	-4.21658	-55.89063	Brazil	Pará	Tapajós	2012-11-21	rio Tapajós prox a Itaituba	Valeria Machado	MG752341	PRNHA642-18
11510	11510	UFAM	CTGA	MaterialSample	Other material	Myloplus rubripinnis (Müller & Troschel 1844)	Animalia	Chordata	Actinopterygii	Characiformes	Serrasalmidae	Myloplus	rubripinnis	species	Machado, V.	-4.21658	-55.89063	Brazil	Pará	Tapajós	2012-11-21	rio Tapajós prox a Itaituba	Valeria Machado	MG752342	PRNHA643-18
11512	11512	UFAM	CTGA	MaterialSample	Other material	Myloplus rubripinnis (Müller & Troschel 1844)	Animalia	Chordata	Actinopterygii	Characiformes	Serrasalmidae	Myloplus	rubripinnis	species	Machado, V.	-4.21658	-55.89063	Brazil	Pará	Tapajós	2012-11-21	rio Tapajós prox a Itaituba	Valeria Machado	MG752343	PRNHA645-18
11513	11513	UFAM	CTGA	MaterialSample	Other material	Myloplus rubripinnis (Müller & Troschel 1844)	Animalia	Chordata	Actinopterygii	Characiformes	Serrasalmidae	Myloplus	rubripinnis	species	Machado, V.	-4.21658	-55.89063	Brazil	Pará	Tapajós	2012-11-21	rio Tapajós prox a Itaituba	Valeria Machado	MG752344	PRNHA646-18
11514	11514	UFAM	CTGA	MaterialSample	Other material	Myloplus rubripinnis (Müller & Troschel 1844)	Animalia	Chordata	Actinopterygii	Characiformes	Serrasalmidae	Myloplus	rubripinnis	species	Machado, V.	-4.21658	-55.89063	Brazil	Pará	Tapajós	2012-11-21	rio Tapajós prox a Itaituba	Valeria Machado	MG752345	PRNHA647-18
11515	11515	UFAM	CTGA	MaterialSample	Other material	Myloplus rubripinnis (Müller & Troschel 1844)	Animalia	Chordata	Actinopterygii	Characiformes	Serrasalmidae	Myloplus	rubripinnis	species	Machado, V.	-4.21658	-55.89063	Brazil	Pará	Tapajós	2012-11-21	rio Tapajós prox a Itaituba	Valeria Machado	MG752346	PRNHA648-18
11516	11516	UFAM	CTGA	MaterialSample	Other material	Myloplus rubripinnis (Müller & Troschel 1844)	Animalia	Chordata	Actinopterygii	Characiformes	Serrasalmidae	Myloplus	rubripinnis	species	Machado, V.	-4.21658	-55.89063	Brazil	Pará	Tapajós	2012-11-21	rio Tapajós prox a Itaituba	Valeria Machado	MG752347	PRNHA649-18
11570	46301	INPA	ICT	PreservedSpecimen	Other material	Myloplus rubripinnis (Müller & Troschel 1844)	Animalia	Chordata	Actinopterygii	Characiformes	Serrasalmidae	Myloplus	rubripinnis	species	Andrade, M.	-4.55244	-56.28869	Brazil	Pará	Tapajós	2012-11-24	rio Tapajós a montante das corredeiras de São Luis do Tapajós	Valeria Machado	MG752348	PRNHA650-18
11646	11646	UFAM	CTGA	MaterialSample	Other material	Myloplus rubripinnis (Müller & Troschel 1844)	Animalia	Chordata	Actinopterygii	Characiformes	Serrasalmidae	Myloplus	rubripinnis	species	Machado, V.	-4.55244	-56.28869	Brazil	Pará	Tapajós	2012-11-25	rio Tapajós a montante das corredeiras de São Luis do Tapajós	Valeria Machado	MG752349	PRNHA654-18
11760	11760	UFAM	CTGA	MaterialSample	Other material	Myloplus rubripinnis (Müller & Troschel 1844)	Animalia	Chordata	Actinopterygii	Characiformes	Serrasalmidae	Myloplus	rubripinnis	species	Machado, V.	-4.55244	-56.28869	Brazil	Pará	Tapajós	2012-11-27	rio Tapajós a montante das corredeiras de São Luis do Tapajós	Valeria Machado	MG752350	PRNHA655-18
11761	11761	UFAM	CTGA	MaterialSample	Other material	Myloplus rubripinnis (Müller & Troschel 1844)	Animalia	Chordata	Actinopterygii	Characiformes	Serrasalmidae	Myloplus	rubripinnis	species	Machado, V.	-4.55244	-56.28869	Brazil	Pará	Tapajós	2012-11-27	rio Tapajós a montante das corredeiras de São Luis do Tapajós	Valeria Machado	MG752351	PRNHA656-18
11762	11762	UFAM	CTGA	MaterialSample	Other material	Myloplus rubripinnis (Müller & Troschel 1844)	Animalia	Chordata	Actinopterygii	Characiformes	Serrasalmidae	Myloplus	rubripinnis	species	Machado, V.	-4.55244	-56.28869	Brazil	Pará	Tapajós	2012-11-27	rio Tapajós a montante das corredeiras de São Luis do Tapajós	Valeria Machado	MG752352	PRNHA657-18
11763	11763	UFAM	CTGA	MaterialSample	Other material	Myloplus rubripinnis (Müller & Troschel 1844)	Animalia	Chordata	Actinopterygii	Characiformes	Serrasalmidae	Myloplus	rubripinnis	species	Machado, V.	-4.55244	-56.28869	Brazil	Pará	Tapajós	2012-11-27	rio Tapajós a montante das corredeiras de São Luis do Tapajós	Valeria Machado	MG752353	PRNHA658-18
11764	11764	UFAM	CTGA	MaterialSample	Other material	Myloplus rubripinnis (Müller & Troschel 1844)	Animalia	Chordata	Actinopterygii	Characiformes	Serrasalmidae	Myloplus	rubripinnis	species	Machado, V.	-4.55244	-56.28869	Brazil	Pará	Tapajós	2012-11-27	rio Tapajós a montante das corredeiras de São Luis do Tapajós	Valeria Machado	MG752354	PRNHA659-18
11765	11765	UFAM	CTGA	MaterialSample	Other material	Myloplus rubripinnis (Müller & Troschel 1844)	Animalia	Chordata	Actinopterygii	Characiformes	Serrasalmidae	Myloplus	rubripinnis	species	Machado, V.	-4.55244	-56.28869	Brazil	Pará	Tapajós	2012-11-27	rio Tapajós a montante das corredeiras de São Luis do Tapajós	Valeria Machado	MG752355	PRNHA660-18
11766	11766	UFAM	CTGA	MaterialSample	Other material	Myloplus rubripinnis (Müller & Troschel 1844)	Animalia	Chordata	Actinopterygii	Characiformes	Serrasalmidae	Myloplus	rubripinnis	species	Machado, V.	-4.55244	-56.28869	Brazil	Pará	Tapajós	2012-11-27	rio Tapajós a montante das corredeiras de São Luis do Tapajós	Valeria Machado	MG752356	PRNHA661-18
11923	11923	UFAM	CTGA	MaterialSample	Other material	Myloplus rubripinnis (Müller & Troschel 1844)	Animalia	Chordata	Actinopterygii	Characiformes	Serrasalmidae	Myloplus	rubripinnis	species	Machado, V.	-4.55244	-56.28869	Brazil	Pará	Tapajós	2012-11-27	rio Tapajós a montante das corredeiras de São Luis do Tapajós	Valeria Machado	MG752357	PRNHA662-18
11924	11924	UFAM	CTGA	MaterialSample	Other material	Myloplus rubripinnis (Müller & Troschel 1844)	Animalia	Chordata	Actinopterygii	Characiformes	Serrasalmidae	Myloplus	rubripinnis	species	Machado, V.	-4.21658	-55.89063	Brazil	Pará	Tapajós	2012-12-01	rio Tapajós prox a Itaituba	Valeria Machado	MG752358	PRNHA663-18
12046	46277	INPA	ICT	PreservedSpecimen	Other material	Myloplus rubripinnis (Müller & Troschel 1844)	Animalia	Chordata	Actinopterygii	Characiformes	Serrasalmidae	Myloplus	rubripinnis	species	Andrade, M.	-0.96902	-61.90061	Brazil	Roraima	Branco	2013-02-17	Lago margem direita do rio Branco - RR	Valeria Machado	MG752359	PRNHA197-18
12103	46277	INPA	ICT	PreservedSpecimen	Other material	Myloplus rubripinnis (Müller & Troschel 1844)	Animalia	Chordata	Actinopterygii	Characiformes	Serrasalmidae	Myloplus	rubripinnis	species	Andrade, M.	-0.96902	-61.90061	Brazil	Roraima	Branco	2013-02-17	Lago margem direita do rio Branco - RR	Valeria Machado	MG752360	PRNHA198-18
12105	46277	INPA	ICT	PreservedSpecimen	Other material	Myloplus rubripinnis (Müller & Troschel 1844)	Animalia	Chordata	Actinopterygii	Characiformes	Serrasalmidae	Myloplus	rubripinnis	species	Andrade, M.	-0.96902	-61.90061	Brazil	Roraima	Branco	2013-02-17	Lago margem direita do rio Branco - RR	Valeria Machado	MG752361	PRNHA199-18
14410	14410	UFAM	CTGA	MaterialSample	Other material	Myloplus rubripinnis (Müller & Troschel 1844)	Animalia	Chordata	Actinopterygii	Characiformes	Serrasalmidae	Myloplus	rubripinnis	species	Machado, V.	-1.67511	-57.47677	Brazil	Amazonas	Nhamundá	2013-11-25	Com. Chave - rio Nhamundá	Valeria Machado	MG752362	PRNHA514-18
100443	37222	INPA	ICT	PreservedSpecimen	Other material	Myloplus rubripinnis (Müller & Troschel 1844)	Animalia	Chordata	Actinopterygii	Characiformes	Serrasalmidae	Myloplus	rubripinnis	species	Bastos, D. | Ota, R.	-2.1754	-58.17393	Brazil	Amazonas	Jatapu	2011-09-28	Ressaca do Jatapu	L. Rapp Py-Daniel, et al.	MG752363	PRNHA396-18
100664	37263	INPA	ICT	PreservedSpecimen	Other material	Myloplus rubripinnis (Müller & Troschel 1844)	Animalia	Chordata	Actinopterygii	Characiformes	Serrasalmidae	Myloplus	rubripinnis	species	Bastos, D. | Ota, R.	-2.1754	-58.17393	Brazil	Amazonas	Jatapu	2011-10-01	Ressaca do Jatapu	L. Rapp Py-Daniel, et al.	MG752364	PRNHA393-18
107086	107086	UFAM	CTGA	MaterialSample	Other material	Myloplus rubripinnis (Müller & Troschel 1844)	Animalia	Chordata	Actinopterygii	Characiformes	Serrasalmidae	Myloplus	rubripinnis	species	Ota, R.	-1.65166	-69.2068	Brazil	Amazonas	Japurá	2014-09-13	Lago, margem esquerda do Rio Japurá	L. Rapp Py-Daniel, et al.	MG752365	PRNHA942-18
107087	107087	UFAM	CTGA	MaterialSample	Other material	Myloplus rubripinnis (Müller & Troschel 1844)	Animalia	Chordata	Actinopterygii	Characiformes	Serrasalmidae	Myloplus	rubripinnis	species	Ota, R.	-1.65166	-69.2068	Brazil	Amazonas	Japurá	2014-09-13	Lago, margem esquerda do Rio Japurá	L. Rapp Py-Daniel, et al.	MG752366	PRNHA943-18
107088	107088	UFAM	CTGA	MaterialSample	Other material	Myloplus rubripinnis (Müller & Troschel 1844)	Animalia	Chordata	Actinopterygii	Characiformes	Serrasalmidae	Myloplus	rubripinnis	species	Ota, R.	-1.65166	-69.2068	Brazil	Amazonas	Japurá	2014-09-13	Lago, margem esquerda do Rio Japurá	L. Rapp Py-Daniel, et al.	MG752367	PRNHA944-18
496	496	UFAM	CTGA	MaterialSample	Other material	Myloplus schomburgkii (Jardine 1841)	Animalia	Chordata	Actinopterygii	Characiformes	Serrasalmidae	Myloplus	schomburgkii	species	Machado, V.	-1.99678	-56.88378	Brazil	Amazonas	Nhamundá	2008-10-25	boca do rio Paratucu -Baixo rio Nhamundá	Valeria Machado	MG752368	PRNHA497-18
1466	1466	UFAM	CTGA	MaterialSample	Other material	Myloplus schomburgkii (Jardine 1841)	Animalia	Chordata	Actinopterygii	Characiformes	Serrasalmidae	Myloplus	schomburgkii	species	Machado, V.	-4.21658	-55.89063	Brazil	Pará	Tapajós	2008-10-19	rio Tapajós prox a Itaituba	Valeria Machado	MG752369	PRNHA622-18
3319	3319	UFAM	CTGA	MaterialSample	Other material	Myloplus schomburgkii (Jardine 1841)	Animalia	Chordata	Actinopterygii	Characiformes	Serrasalmidae	Myloplus	schomburgkii	species	Zuanon, J.	-5.61084	-48.13106	Brazil	Tocantins	Araguaia	2009-09-16	Comercio de peixes em Araguatins - TO	Natasha Verdasca	MG752370	PRNHA017-18
3320	3320	UFAM	CTGA	MaterialSample	Other material	Myloplus schomburgkii (Jardine 1841)	Animalia	Chordata	Actinopterygii	Characiformes	Serrasalmidae	Myloplus	schomburgkii	species	Zuanon, J.	-5.61084	-48.13106	Brazil	Tocantins	Araguaia	2009-09-16	Comercio de peixes em Araguatins - TO	Natasha Verdasca	MG752371	PRNHA018-18
5417	5417	UFAM	CTGA	MaterialSample	Other material	Myloplus schomburgkii (Jardine 1841)	Animalia	Chordata	Actinopterygii	Characiformes	Serrasalmidae	Myloplus	schomburgkii	species	Machado, V.	-3.4275	-52.22833	Brazil	Pará	Xingu	2009-09-24	Rio Xingu (Região do Babaquara)	Valeria Machado	MG752372	PRNHA823-18
5419	5419	UFAM	CTGA	MaterialSample	Other material	Myloplus schomburgkii (Jardine 1841)	Animalia	Chordata	Actinopterygii	Characiformes	Serrasalmidae	Myloplus	schomburgkii	species	Machado, V.	-3.4275	-52.22833	Brazil	Pará	Xingu	2009-09-24	Rio Xingu (Região do Babaquara)	Valeria Machado	MG752373	PRNHA824-18
5423	5423	UFAM	CTGA	MaterialSample	Other material	Myloplus schomburgkii (Jardine 1841)	Animalia	Chordata	Actinopterygii	Characiformes	Serrasalmidae	Myloplus	schomburgkii	species	Machado, V.	-3.4275	-52.22833	Brazil	Pará	Xingu	2009-09-24	Rio Xingu (Região do Babaquara)	Valeria Machado	MG752374	PRNHA827-18
11395	11395	UFAM	CTGA	MaterialSample	Other material	Myloplus schomburgkii (Jardine 1841)	Animalia	Chordata	Actinopterygii	Characiformes	Serrasalmidae	Myloplus	schomburgkii	species	Souza, L.	-3.4275	-52.22833	Brazil	Pará	Xingu	2012-08-20	Rio Xingu (Gurgulho do espelho)	Valeria Machado	MG752375	PRNHA843-18
11596	46299	INPA	ICT	PreservedSpecimen	Other material	Myloplus schomburgkii (Jardine 1841)	Animalia	Chordata	Actinopterygii	Characiformes	Serrasalmidae	Myloplus	schomburgkii	species	Machado, V.	-4.55244	-56.28869	Brazil	Pará	Tapajós	2012-11-25	rio Tapajós a montante das corredeiras de São Luis do Tapajós	Valeria Machado	MG752376	PRNHA612-18
11597	46299	INPA	ICT	PreservedSpecimen	Other material	Myloplus schomburgkii (Jardine 1841)	Animalia	Chordata	Actinopterygii	Characiformes	Serrasalmidae	Myloplus	schomburgkii	species	Machado, V.	-4.55244	-56.28869	Brazil	Pará	Tapajós	2012-11-25	rio Tapajós a montante das corredeiras de São Luis do Tapajós	Valeria Machado	MG752377	PRNHA613-18
11620	46299	INPA	ICT	PreservedSpecimen	Other material	Myloplus schomburgkii (Jardine 1841)	Animalia	Chordata	Actinopterygii	Characiformes	Serrasalmidae	Myloplus	schomburgkii	species	Machado, V.	-4.55244	-56.28869	Brazil	Pará	Tapajós	2012-11-25	rio Tapajós a montante das corredeiras de São Luis do Tapajós	Valeria Machado	MG752378	PRNHA614-18
11643	11643	UFAM	CTGA	MaterialSample	Other material	Myloplus schomburgkii (Jardine 1841)	Animalia	Chordata	Actinopterygii	Characiformes	Serrasalmidae	Myloplus	schomburgkii	species	Machado, V.	-4.55244	-56.28869	Brazil	Pará	Tapajós	2012-11-25	rio Tapajós a montante das corredeiras de São Luis do Tapajós	Valeria Machado	MG752379	PRNHA615-18
11644	46299	INPA	ICT	PreservedSpecimen	Other material	Myloplus schomburgkii (Jardine 1841)	Animalia	Chordata	Actinopterygii	Characiformes	Serrasalmidae	Myloplus	schomburgkii	species	Machado, V.	-4.55244	-56.28869	Brazil	Pará	Tapajós	2012-11-25	rio Tapajós a montante das corredeiras de São Luis do Tapajós	Valeria Machado	MG752380	PRNHA616-18
11645	11645	UFAM	CTGA	MaterialSample	Other material	Myloplus schomburgkii (Jardine 1841)	Animalia	Chordata	Actinopterygii	Characiformes	Serrasalmidae	Myloplus	schomburgkii	species	Machado, V.	-4.55244	-56.28869	Brazil	Pará	Tapajós	2012-11-25	rio Tapajós a montante das corredeiras de São Luis do Tapajós	Valeria Machado	MG752381	PRNHA617-18
11756	11756	UFAM	CTGA	MaterialSample	Other material	Myloplus schomburgkii (Jardine 1841)	Animalia	Chordata	Actinopterygii	Characiformes	Serrasalmidae	Myloplus	schomburgkii	species	Machado, V.	-4.55244	-56.28869	Brazil	Pará	Tapajós	2012-11-27	rio Tapajós a montante das corredeiras de São Luis do Tapajós	Valeria Machado	MG752382	PRNHA618-18
11757	11757	UFAM	CTGA	MaterialSample	Other material	Myloplus schomburgkii (Jardine 1841)	Animalia	Chordata	Actinopterygii	Characiformes	Serrasalmidae	Myloplus	schomburgkii	species	Machado, V.	-4.55244	-56.28869	Brazil	Pará	Tapajós	2012-11-27	rio Tapajós a montante das corredeiras de São Luis do Tapajós	Valeria Machado	MG752383	PRNHA619-18
11769	46299	INPA	ICT	PreservedSpecimen	Other material	Myloplus schomburgkii (Jardine 1841)	Animalia	Chordata	Actinopterygii	Characiformes	Serrasalmidae	Myloplus	schomburgkii	species	Machado, V.	-4.55244	-56.28869	Brazil	Pará	Tapajós	2012-11-28	rio Tapajós a montante das corredeiras de São Luis do Tapajós	Valeria Machado	MG752384	PRNHA620-18
11770	46299	INPA	ICT	PreservedSpecimen	Other material	Myloplus schomburgkii (Jardine 1841)	Animalia	Chordata	Actinopterygii	Characiformes	Serrasalmidae	Myloplus	schomburgkii	species	Machado, V.	-4.55244	-56.28869	Brazil	Pará	Tapajós	2012-11-28	rio Tapajós a montante das corredeiras de São Luis do Tapajós	Valeria Machado	MG752385	PRNHA621-18
12024	12024	UFAM	CTGA	MaterialSample	Other material	Myloplus schomburgkii (Jardine 1841)	Animalia	Chordata	Actinopterygii	Characiformes	Serrasalmidae	Myloplus	schomburgkii	species	Machado, V.	-1.06075	-61.85	Brazil	Roraima	Branco	2013-02-15	enseada no baixo rio Branco - RR	Valeria Machado	MG752386	PRNHA200-18
12199	46280	INPA	ICT	PreservedSpecimen	Other material	Myloplus schomburgkii (Jardine 1841)	Animalia	Chordata	Actinopterygii	Characiformes	Serrasalmidae	Myloplus	schomburgkii	species	Machado, V.	-1.06075	-61.85	Brazil	Roraima	Branco	2013-02-15	enseada no baixo rio Branco - RR	Valeria Machado	MG752387	PRNHA201-18
12200	46280	INPA	ICT	PreservedSpecimen	Other material	Myloplus schomburgkii (Jardine 1841)	Animalia	Chordata	Actinopterygii	Characiformes	Serrasalmidae	Myloplus	schomburgkii	species	Machado, V.	-1.06075	-61.85	Brazil	Roraima	Branco	2013-02-15	enseada no baixo rio Branco - RR	Valeria Machado	MG752388	PRNHA202-18
12274	52507	INPA	ICT	PreservedSpecimen	Other material	Myloplus schomburgkii (Jardine 1841)	Animalia	Chordata	Actinopterygii	Characiformes	Serrasalmidae	Myloplus	schomburgkii	species	Machado, V.	-0.94908	-62.92898	Brazil	Amazonas	Negro	2013-02-21	rio Negro, prox de Barcelos	Valeria Machado	MG752389	PRNHA421-18
12286	12286	UFAM	CTGA	MaterialSample	Other material	Myloplus schomburgkii (Jardine 1841)	Animalia	Chordata	Actinopterygii	Characiformes	Serrasalmidae	Myloplus	schomburgkii	species	Machado, V.	-0.94908	-62.92898	Brazil	Amazonas	Negro	2013-02-21	rio Negro, prox de Barcelos	Valeria Machado	MG752390	PRNHA422-18
12333	12333	UFAM	CTGA	MaterialSample	Other material	Myloplus schomburgkii (Jardine 1841)	Animalia	Chordata	Actinopterygii	Characiformes	Serrasalmidae	Myloplus	schomburgkii	species	Machado, V.	-0.94908	-62.92898	Brazil	Amazonas	Negro	2013-02-21	rio Negro, prox de Barcelos	Valeria Machado	MG752391	PRNHA423-18
12334	12334	UFAM	CTGA	MaterialSample	Other material	Myloplus schomburgkii (Jardine 1841)	Animalia	Chordata	Actinopterygii	Characiformes	Serrasalmidae	Myloplus	schomburgkii	species	Machado, V.	-0.94908	-62.92898	Brazil	Amazonas	Negro	2013-02-21	rio Negro, prox de Barcelos	Valeria Machado	MG752392	PRNHA424-18
12335	12335	UFAM	CTGA	MaterialSample	Other material	Myloplus schomburgkii (Jardine 1841)	Animalia	Chordata	Actinopterygii	Characiformes	Serrasalmidae	Myloplus	schomburgkii	species	Machado, V.	-0.94908	-62.92898	Brazil	Amazonas	Negro	2013-02-21	rio Negro, prox de Barcelos	Valeria Machado	MG752393	PRNHA425-18
14479	46311	INPA	ICT	PreservedSpecimen	Other material	Myloplus schomburgkii (Jardine 1841)	Animalia	Chordata	Actinopterygii	Characiformes	Serrasalmidae	Myloplus	schomburgkii	species	Machado, V.	-1.69086	-57.42225	Brazil	Amazonas	Nhamundá	2013-11-22	Com. Barão - rio Nhamundá	Valeria Machado	MG752394	PRNHA494-18
14526	46309	INPA	ICT	PreservedSpecimen	Other material	Myloplus schomburgkii (Jardine 1841)	Animalia	Chordata	Actinopterygii	Characiformes	Serrasalmidae	Myloplus	schomburgkii	species	Machado, V.	-1.99678	-56.88378	Brazil	Amazonas	Nhamundá	2013-11-20	boca do rio Paratucu -Baixo rio Nhamundá	Valeria Machado	MG752395	PRNHA495-18
14527	46309	INPA	ICT	PreservedSpecimen	Other material	Myloplus schomburgkii (Jardine 1841)	Animalia	Chordata	Actinopterygii	Characiformes	Serrasalmidae	Myloplus	schomburgkii	species	Machado, V.	-1.99678	-56.88378	Brazil	Amazonas	Nhamundá	2013-11-20	boca do rio Paratucu -Baixo rio Nhamundá	Valeria Machado	MG752396	PRNHA496-18
14566	14566	UFAM	CTGA	MaterialSample	Other material	Myloplus schomburgkii (Jardine 1841)	Animalia	Chordata	Actinopterygii	Characiformes	Serrasalmidae	Myloplus	schomburgkii	species	Machado, V.	1.09949	-61.92262	Brazil	Roraima	Branco	2013-12-08	rio Capivara, afluente rio Branco - RR	Valeria Machado	MG752397	PRNHA204-18
14611	23398	INPA	ICT	PreservedSpecimen	Other material	Myloplus schomburgkii (Jardine 1841)	Animalia	Chordata	Actinopterygii	Characiformes	Serrasalmidae	Myloplus	schomburgkii	species	Machado, V.	1.39083	-61.65083	Brazil	Roraima	Branco	2013-12-11	rio Agua Boa do Univini	Valeria Machado	MG752398	PRNHA205-18
14612	14612	UFAM	CTGA	MaterialSample	Other material	Myloplus schomburgkii (Jardine 1841)	Animalia	Chordata	Actinopterygii	Characiformes	Serrasalmidae	Myloplus	schomburgkii	species	Machado, V.	1.39083	-61.65083	Brazil	Roraima	Branco	2013-12-11	rio Agua Boa do Univini	Valeria Machado	MG752399	PRNHA206-18
14631	14631	UFAM	CTGA	MaterialSample	Other material	Myloplus schomburgkii (Jardine 1841)	Animalia	Chordata	Actinopterygii	Characiformes	Serrasalmidae	Myloplus	schomburgkii	species	Machado, V.	1.39083	-61.65083	Brazil	Roraima	Branco	2013-12-12	rio Agua Boa do Univini	Valeria Machado	MG752400	PRNHA207-18
14632	14632	UFAM	CTGA	MaterialSample	Other material	Myloplus schomburgkii (Jardine 1841)	Animalia	Chordata	Actinopterygii	Characiformes	Serrasalmidae	Myloplus	schomburgkii	species	Machado, V.	1.39083	-61.65083	Brazil	Roraima	Branco	2013-12-12	rio Agua Boa do Univini	Valeria Machado	MG752401	PRNHA208-18
14633	14633	UFAM	CTGA	MaterialSample	Other material	Myloplus schomburgkii (Jardine 1841)	Animalia	Chordata	Actinopterygii	Characiformes	Serrasalmidae	Myloplus	schomburgkii	species	Machado, V.	1.39083	-61.65083	Brazil	Roraima	Branco	2013-12-12	rio Agua Boa do Univini	Valeria Machado	MG752402	PRNHA209-18
14648	14648	UFAM	CTGA	MaterialSample	Other material	Myloplus schomburgkii (Jardine 1841)	Animalia	Chordata	Actinopterygii	Characiformes	Serrasalmidae	Myloplus	schomburgkii	species	Machado, V.	1.18446	-66.83651	Brazil	Amazonas	Negro	2014-02-22	Igarapé atrás da Vila de Cucuí - alto rio Negro	Valeria Machado	MG752403	PRNHA426-18
14691	14691	UFAM	CTGA	MaterialSample	Other material	Myloplus schomburgkii (Jardine 1841)	Animalia	Chordata	Actinopterygii	Characiformes	Serrasalmidae	Myloplus	schomburgkii	species	Machado, V.	0.93055	-66.79383	Brazil	Amazonas	Negro	2014-02-22	Lago Mabi - alto rio Negro	Valeria Machado	MG752404	PRNHA427-18
53243	53243	INPA	ICT	PreservedSpecimen	Other material	Myloplus tiete (Eigenmann & Norris 1900)	Animalia	Chordata	Actinopterygii	Characiformes	Serrasalmidae	Myloplus	tiete	species	Ota, R.	-22.66667	-53.25	Brazil	Paraná	Paraná	2002-11-28	Córrego Carucu, Porto Rico-PR	Valeria Machado	MG752405	PRNHA992-18
14956	14956	UFAM	CTGA	MaterialSample	Other material	Myloplus zorroi Andrade, Jégu & Giarrizzo, 2016	Animalia	Chordata	Actinopterygii	Characiformes	Serrasalmidae	Myloplus	zorroi	species	Andrade, M.	-7.28883	-60.63611	Brazil	Amazonas	Aripuanã	2014-11-19	Corredeira dos Periquitos, rio Aripuanã - AM	Valeria Machado	MG752406	PRNHA099-18
14958	14958	UFAM	CTGA	MaterialSample	Other material	Myloplus zorroi Andrade, Jégu & Giarrizzo, 2016	Animalia	Chordata	Actinopterygii	Characiformes	Serrasalmidae	Myloplus	zorroi	species	Andrade, M.	-7.28883	-60.63611	Brazil	Amazonas	Aripuanã	2014-11-19	Corredeira dos Periquitos, rio Aripuanã - AM	Valeria Machado	MG752407	PRNHA100-18
14960	14960	UFAM	CTGA	MaterialSample	Other material	Myloplus zorroi Andrade, Jégu & Giarrizzo, 2016	Animalia	Chordata	Actinopterygii	Characiformes	Serrasalmidae	Myloplus	zorroi	species	Andrade, M.	-7.28883	-60.63611	Brazil	Amazonas	Aripuanã	2014-11-19	Corredeira dos Periquitos, rio Aripuanã - AM	Valeria Machado	MG752408	PRNHA101-18
15115	15115	UFAM	CTGA	MaterialSample	Other material	Myloplus zorroi Andrade, Jégu & Giarrizzo, 2016	Animalia	Chordata	Actinopterygii	Characiformes	Serrasalmidae	Myloplus	zorroi	species	Machado, V.	-7.28883	-60.63611	Brazil	Amazonas	Aripuanã	2014-11-19	Corredeira dos Periquitos, rio Aripuanã - AM	Valeria Machado	MG752409	PRNHA130-18
15116	15116	UFAM	CTGA	MaterialSample	Other material	Myloplus zorroi Andrade, Jégu & Giarrizzo, 2016	Animalia	Chordata	Actinopterygii	Characiformes	Serrasalmidae	Myloplus	zorroi	species	Machado, V.	-7.28883	-60.63611	Brazil	Amazonas	Aripuanã	2014-11-19	Corredeira dos Periquitos, rio Aripuanã - AM	Valeria Machado	MG752410	PRNHA131-18
15144	15144	UFAM	CTGA	MaterialSample	Other material	Myloplus zorroi Andrade, Jégu & Giarrizzo, 2016	Animalia	Chordata	Actinopterygii	Characiformes	Serrasalmidae	Myloplus	zorroi	species	Machado, V.	-7.28883	-60.63611	Brazil	Amazonas	Aripuanã	2014-11-19	Corredeira dos Periquitos, rio Aripuanã - AM	Valeria Machado	MG752411	PRNHA133-18
15145	15145	UFAM	CTGA	MaterialSample	Other material	Myloplus zorroi Andrade, Jégu & Giarrizzo, 2016	Animalia	Chordata	Actinopterygii	Characiformes	Serrasalmidae	Myloplus	zorroi	species	Machado, V.	-7.28883	-60.63611	Brazil	Amazonas	Aripuanã	2014-11-19	Corredeira dos Periquitos, rio Aripuanã - AM	Valeria Machado	MG752412	PRNHA134-18
15146	15146	UFAM	CTGA	MaterialSample	Other material	Myloplus zorroi Andrade, Jégu & Giarrizzo, 2016	Animalia	Chordata	Actinopterygii	Characiformes	Serrasalmidae	Myloplus	zorroi	species	Machado, V.	-7.28883	-60.63611	Brazil	Amazonas	Aripuanã	2014-11-19	Corredeira dos Periquitos, rio Aripuanã - AM	Valeria Machado	MG752413	PRNHA135-18
15147	15147	UFAM	CTGA	MaterialSample	Other material	Myloplus zorroi Andrade, Jégu & Giarrizzo, 2016	Animalia	Chordata	Actinopterygii	Characiformes	Serrasalmidae	Myloplus	zorroi	species	Andrade, M.	-10.16291	-59.44858	Brazil	Mato Grosso	Aripuanã	2014-12-12	Jusante da cachoeira de Dardanelos - MT	Valeria Machado	MG752414	PRNHA102-18
15148	15148	UFAM	CTGA	MaterialSample	Other material	Myloplus zorroi Andrade, Jégu & Giarrizzo, 2016	Animalia	Chordata	Actinopterygii	Characiformes	Serrasalmidae	Myloplus	zorroi	species	Andrade, M.	-10.16291	-59.44858	Brazil	Mato Grosso	Aripuanã	2014-12-12	Jusante da cachoeira de Dardanelos - MT	Valeria Machado	MG752415	PRNHA103-18
15149	15149	UFAM	CTGA	MaterialSample	Other material	Myloplus zorroi Andrade, Jégu & Giarrizzo, 2016	Animalia	Chordata	Actinopterygii	Characiformes	Serrasalmidae	Myloplus	zorroi	species	Andrade, M.	-10.16291	-59.44858	Brazil	Mato Grosso	Aripuanã	2014-12-12	Jusante da cachoeira de Dardanelos - MT	Valeria Machado	MG752416	PRNHA104-18
15150	15150	UFAM	CTGA	MaterialSample	Other material	Myloplus zorroi Andrade, Jégu & Giarrizzo, 2016	Animalia	Chordata	Actinopterygii	Characiformes	Serrasalmidae	Myloplus	zorroi	species	Andrade, M.	-10.16291	-59.44858	Brazil	Mato Grosso	Aripuanã	2014-12-12	Jusante da cachoeira de Dardanelos - MT	Valeria Machado	MG752417	PRNHA105-18
15151	15151	UFAM	CTGA	MaterialSample	Other material	Myloplus zorroi Andrade, Jégu & Giarrizzo, 2016	Animalia	Chordata	Actinopterygii	Characiformes	Serrasalmidae	Myloplus	zorroi	species	Andrade, M.	-10.16291	-59.44858	Brazil	Mato Grosso	Aripuanã	2014-12-12	Jusante da cachoeira de Dardanelos - MT	Valeria Machado	MG752418	PRNHA106-18
15152	15152	UFAM	CTGA	MaterialSample	Other material	Myloplus zorroi Andrade, Jégu & Giarrizzo, 2016	Animalia	Chordata	Actinopterygii	Characiformes	Serrasalmidae	Myloplus	zorroi	species	Andrade, M.	-10.16291	-59.44858	Brazil	Mato Grosso	Aripuanã	2014-12-12	Jusante da cachoeira de Dardanelos - MT	Valeria Machado	MG752419	PRNHA107-18
12009	46282	INPA	ICT	PreservedSpecimen	Other material	Mylossoma aureum (Spix & Agassiz 1829)	Animalia	Chordata	Actinopterygii	Characiformes	Serrasalmidae	Mylossoma	aureum	species	Machado, V.	-1.06075	-61.85	Brazil	Roraima	Branco	2013-02-15	enseada no baixo rio Branco - RR	Valeria Machado	MG752420	PRNHA179-18
12043	46281	INPA	ICT	PreservedSpecimen	Other material	Mylossoma aureum (Spix & Agassiz 1829)	Animalia	Chordata	Actinopterygii	Characiformes	Serrasalmidae	Mylossoma	aureum	species	Machado, V.	-1.06075	-61.85	Brazil	Roraima	Branco	2013-02-15	enseada no baixo rio Branco - RR	Valeria Machado	MG752421	PRNHA175-18
12044	46281	INPA	ICT	PreservedSpecimen	Other material	Mylossoma aureum (Spix & Agassiz 1829)	Animalia	Chordata	Actinopterygii	Characiformes	Serrasalmidae	Mylossoma	aureum	species	Machado, V.	-1.06075	-61.85	Brazil	Roraima	Branco	2013-02-15	enseada no baixo rio Branco - RR	Valeria Machado	MG752422	PRNHA176-18
12045	46281	INPA	ICT	PreservedSpecimen	Other material	Mylossoma aureum (Spix & Agassiz 1829)	Animalia	Chordata	Actinopterygii	Characiformes	Serrasalmidae	Mylossoma	aureum	species	Machado, V.	-1.06075	-61.85	Brazil	Roraima	Branco	2013-02-15	enseada no baixo rio Branco - RR	Valeria Machado	MG752423	PRNHA177-18
13433	13433	UFAM	CTGA	MaterialSample	Other material	Mylossoma aureum (Spix & Agassiz 1829)	Animalia	Chordata	Actinopterygii	Characiformes	Serrasalmidae	Mylossoma	aureum	species	Machado, V.	3.94888	-67.92952	Colombia	Guainia	Orinoco	2013-09-07	Confluencia Guaviare - Inirida, bacia do Orinoco	Valeria Machado	MG752424	PRNHA352-18
13434	13434	UFAM	CTGA	MaterialSample	Other material	Mylossoma aureum (Spix & Agassiz 1829)	Animalia	Chordata	Actinopterygii	Characiformes	Serrasalmidae	Mylossoma	aureum	species	Machado, V.	3.94888	-67.92952	Colombia	Guainia	Orinoco	2013-09-07	Confluencia Guaviare - Inirida, bacia do Orinoco	Valeria Machado	MG752425	PRNHA353-18
102072	41655	INPA	ICT	PreservedSpecimen	Other material	Mylossoma aureum (Spix & Agassiz 1829)	Animalia	Chordata	Actinopterygii	Characiformes	Serrasalmidae	Mylossoma	aureum	species	Rapp Py-Daniel, L. et al.	-4.99722	-62.99388	Brazil	Amazonas	Purus	2012-08-10	Igarapé Castanhalzinho à jusante de Turiaçu, marg. esquerda	L. Rapp Py-Daniel, et al.	MG752426	PRNHA933-18
102073	41655	INPA	ICT	PreservedSpecimen	Other material	Mylossoma aureum (Spix & Agassiz 1829)	Animalia	Chordata	Actinopterygii	Characiformes	Serrasalmidae	Mylossoma	aureum	species	Rapp Py-Daniel, L. et al.	-4.99722	-62.99388	Brazil	Amazonas	Purus	2012-08-10	Igarapé Castanhalzinho à jusante de Turiaçu, marg. esquerda	L. Rapp Py-Daniel, et al.	MG752427	PRNHA934-18
102074	41655	INPA	ICT	PreservedSpecimen	Other material	Mylossoma aureum (Spix & Agassiz 1829)	Animalia	Chordata	Actinopterygii	Characiformes	Serrasalmidae	Mylossoma	aureum	species	Rapp Py-Daniel, L. et al.	-4.99722	-62.99388	Brazil	Amazonas	Purus	2012-08-10	Igarapé Castanhalzinho à jusante de Turiaçu, marg. esquerda	L. Rapp Py-Daniel, et al.	MG752428	PRNHA935-18
102075	41655	INPA	ICT	PreservedSpecimen	Other material	Mylossoma aureum (Spix & Agassiz 1829)	Animalia	Chordata	Actinopterygii	Characiformes	Serrasalmidae	Mylossoma	aureum	species	Rapp Py-Daniel, L. et al.	-4.99722	-62.99388	Brazil	Amazonas	Purus	2012-08-10	Igarapé Castanhalzinho à jusante de Turiaçu, marg. esquerda	L. Rapp Py-Daniel, et al.	MG752429	PRNHA936-18
107148	49194	INPA	ICT	PreservedSpecimen	Other material	Mylossoma aureum (Spix & Agassiz 1829)	Animalia	Chordata	Actinopterygii	Characiformes	Serrasalmidae	Mylossoma	aureum	species	Ota, R.	1.74027	-69.15	Brazil	Amazonas	Japurá	2014-09-14	margem da ilha, margem direta do Rio Japurá	L. Rapp Py-Daniel, et al.	MG752430	PRNHA955-18
107254	49212	INPA	ICT	PreservedSpecimen	Other material	Mylossoma aureum (Spix & Agassiz 1829)	Animalia	Chordata	Actinopterygii	Characiformes	Serrasalmidae	Mylossoma	aureum	species	Ota, R.	-1.72333	-69.14011	Brazil	Amazonas	Japurá	2014-09-18	Varzea da Ilha em frente a communidade 'Taboca', Rio Japurá	L. Rapp Py-Daniel, et al.	MG752431	PRNHA956-18
107255	49212	INPA	ICT	PreservedSpecimen	Other material	Mylossoma aureum (Spix & Agassiz 1829)	Animalia	Chordata	Actinopterygii	Characiformes	Serrasalmidae	Mylossoma	aureum	species	Ota, R.	-1.72333	-69.14011	Brazil	Amazonas	Japurá	2014-09-18	Varzea da Ilha em frente a communidade 'Taboca', Rio Japurá	L. Rapp Py-Daniel, et al.	MG752432	PRNHA957-18
107256	49212	INPA	ICT	PreservedSpecimen	Other material	Mylossoma aureum (Spix & Agassiz 1829)	Animalia	Chordata	Actinopterygii	Characiformes	Serrasalmidae	Mylossoma	aureum	species	Ota, R.	-1.72333	-69.14011	Brazil	Amazonas	Japurá	2014-09-18	Varzea da Ilha em frente a communidade 'Taboca', Rio Japurá	L. Rapp Py-Daniel, et al.	MG752433	PRNHA958-18
101	101	UFAM	LEGAL	MaterialSample	Other material	Mylossoma duriventre (Cuvier 1818)	Animalia	Chordata	Actinopterygii	Characiformes	Serrasalmidae	Mylossoma	duriventre	species	Porto, J.	-4.3601	-70.21138	Brazil	Amazonas	Solimões	2008-10-15	rio Javari, alto Solimões	Natasha Verdasca	MG752434	PRNHA280-18
503	503	UFAM	CTGA	MaterialSample	Other material	Mylossoma duriventre (Cuvier 1818)	Animalia	Chordata	Actinopterygii	Characiformes	Serrasalmidae	Mylossoma	duriventre	species	Machado, V.	-1.74255	-55.9263	Brazil	Pará	Trombetas	NA	baixo rio Trombetas	Valeria Machado	MG752435	PRNHA778-18
1028	1028	UFAM	LEGAL	MaterialSample	Other material	Mylossoma duriventre (Cuvier 1818)	Animalia	Chordata	Actinopterygii	Characiformes	Serrasalmidae	Mylossoma	duriventre	species	Porto, J.	-6.68383	-69.86666	Brazil	Amazonas	Juruá	2008-10-24	rio Juruá, near Eirunepé city	Natasha Verdasca	MG752436	PRNHA281-18
1482	1482	UFAM	CTGA	MaterialSample	Other material	Mylossoma duriventre (Cuvier 1818)	Animalia	Chordata	Actinopterygii	Characiformes	Serrasalmidae	Mylossoma	duriventre	species	Farias, I.	-4.21658	-55.89063	Brazil	Pará	Tapajós	2008-10-19	rio Tapajós prox a Itaituba	Valeria Machado	MG752437	PRNHA664-18
1483	1483	UFAM	CTGA	MaterialSample	Other material	Mylossoma duriventre (Cuvier 1818)	Animalia	Chordata	Actinopterygii	Characiformes	Serrasalmidae	Mylossoma	duriventre	species	Farias, I.	-4.21658	-55.89063	Brazil	Pará	Tapajós	2008-10-19	rio Tapajós prox a Itaituba	Valeria Machado	MG752438	PRNHA665-18
3758	3758	UFAM	CTGA	MaterialSample	Other material	Mylossoma duriventre (Cuvier 1818)	Animalia	Chordata	Actinopterygii	Characiformes	Serrasalmidae	Mylossoma	duriventre	species	Willis, S.	-1.43628	-52.80328	Brazil	Para	Paru	2009-10-29	rio Paru	Valeria Machado	MG752439	PRNHA283-18
3759	3759	UFAM	CTGA	MaterialSample	Other material	Mylossoma duriventre (Cuvier 1818)	Animalia	Chordata	Actinopterygii	Characiformes	Serrasalmidae	Mylossoma	duriventre	species	Willis, S.	-1.43628	-52.80328	Brazil	Para	Paru	2009-10-29	rio Paru	Valeria Machado	MG752440	PRNHA284-18
5635	5635	UFAM	CTGA	MaterialSample	Other material	Mylossoma duriventre (Cuvier 1818)	Animalia	Chordata	Actinopterygii	Characiformes	Serrasalmidae	Mylossoma	duriventre	species	Machado, V.	-4.3601	-70.21138	Brazil	Amazonas	Solimões	2010-01-05	rio Javari, alto Solimões	Valeria Machado	MG752441	PRNHA285-18
5636	5636	UFAM	CTGA	MaterialSample	Other material	Mylossoma duriventre (Cuvier 1818)	Animalia	Chordata	Actinopterygii	Characiformes	Serrasalmidae	Mylossoma	duriventre	species	Machado, V.	-4.3601	-70.21138	Brazil	Amazonas	Solimões	2010-01-05	rio Javari, alto Solimões	Valeria Machado	MG752442	PRNHA286-18
12008	46282	INPA	ICT	PreservedSpecimen	Other material	Mylossoma duriventre (Cuvier 1818)	Animalia	Chordata	Actinopterygii	Characiformes	Serrasalmidae	Mylossoma	duriventre	species	Machado, V.	-1.06075	-61.85	Brazil	Roraima	Branco	2013-02-15	enseada no baixo rio Branco - RR	Valeria Machado	MG752443	PRNHA178-18
13398	13398	UFAM	CTGA	MaterialSample	Other material	Mylossoma duriventre (Cuvier 1818)	Animalia	Chordata	Actinopterygii	Characiformes	Serrasalmidae	Mylossoma	duriventre	species	Machado, V.	3.94888	-67.92952	Colombia	Guainia	Orinoco	2013-09-07	Confluencia Guaviare - Inirida, bacia do Orinoco	Valeria Machado	MG752444	PRNHA346-18
13399	13399	UFAM	CTGA	MaterialSample	Other material	Mylossoma duriventre (Cuvier 1818)	Animalia	Chordata	Actinopterygii	Characiformes	Serrasalmidae	Mylossoma	duriventre	species	Machado, V.	3.94888	-67.92952	Colombia	Guainia	Orinoco	2013-09-07	Confluencia Guaviare - Inirida, bacia do Orinoco	Valeria Machado	MG752445	PRNHA347-18
13400	13400	UFAM	CTGA	MaterialSample	Other material	Mylossoma duriventre (Cuvier 1818)	Animalia	Chordata	Actinopterygii	Characiformes	Serrasalmidae	Mylossoma	duriventre	species	Machado, V.	3.94888	-67.92952	Colombia	Guainia	Orinoco	2013-09-07	Confluencia Guaviare - Inirida, bacia do Orinoco	Valeria Machado	MG752446	PRNHA348-18
13402	13402	UFAM	CTGA	MaterialSample	Other material	Mylossoma duriventre (Cuvier 1818)	Animalia	Chordata	Actinopterygii	Characiformes	Serrasalmidae	Mylossoma	duriventre	species	Machado, V.	3.94888	-67.92952	Colombia	Guainia	Orinoco	2013-09-07	Confluencia Guaviare - Inirida, bacia do Orinoco	Valeria Machado	MG752447	PRNHA350-18
14868	56746	INPA	ICT	PreservedSpecimen	Other material	Mylossoma duriventre (Cuvier 1818)	Animalia	Chordata	Actinopterygii	Characiformes	Serrasalmidae	Mylossoma	duriventre	species	Machado, V.	-6.93863	-60.52825	Brazil	Amazonas	Aripuanã	2014-11-17	Lago Grande, margem direita rio Aripuanã -AM	Valeria Machado	MG752448	PRNHA115-18
14869	56746	INPA	ICT	PreservedSpecimen	Other material	Mylossoma duriventre (Cuvier 1818)	Animalia	Chordata	Actinopterygii	Characiformes	Serrasalmidae	Mylossoma	duriventre	species	Machado, V.	-6.93863	-60.52825	Brazil	Amazonas	Aripuanã	2014-11-17	Lago Grande, margem direita rio Aripuanã -AM	Valeria Machado	MG752449	PRNHA116-18
14870	14870	UFAM	CTGA	MaterialSample	Other material	Mylossoma duriventre (Cuvier 1818)	Animalia	Chordata	Actinopterygii	Characiformes	Serrasalmidae	Mylossoma	duriventre	species	Machado, V.	-6.93863	-60.52825	Brazil	Amazonas	Aripuanã	2014-11-17	Lago Grande, margem direita rio Aripuanã -AM	Valeria Machado	MG752450	PRNHA117-18
14871	14871	UFAM	CTGA	MaterialSample	Other material	Mylossoma duriventre (Cuvier 1818)	Animalia	Chordata	Actinopterygii	Characiformes	Serrasalmidae	Mylossoma	duriventre	species	Machado, V.	-6.93863	-60.52825	Brazil	Amazonas	Aripuanã	2014-11-17	Lago Grande, margem direita rio Aripuanã -AM	Valeria Machado	MG752451	PRNHA118-18
14872	14872	UFAM	CTGA	MaterialSample	Other material	Mylossoma duriventre (Cuvier 1818)	Animalia	Chordata	Actinopterygii	Characiformes	Serrasalmidae	Mylossoma	duriventre	species	Machado, V.	-6.93863	-60.52825	Brazil	Amazonas	Aripuanã	2014-11-17	Lago Grande, margem direita rio Aripuanã -AM	Valeria Machado	MG752452	PRNHA119-18
102077	41654	INPA	ICT	PreservedSpecimen	Other material	Mylossoma duriventre (Cuvier 1818)	Animalia	Chordata	Actinopterygii	Characiformes	Serrasalmidae	Mylossoma	duriventre	species	Rapp Py-Daniel, L. et al.	-4.99722	-62.99388	Brazil	Amazonas	Purus	2012-08-10	Igarapé Castanhalzinho à jusante de Turiaçu, marg. esquerda	L. Rapp Py-Daniel, et al.	MG752453	PRNHA937-18
102078	41654	INPA	ICT	PreservedSpecimen	Other material	Mylossoma duriventre (Cuvier 1818)	Animalia	Chordata	Actinopterygii	Characiformes	Serrasalmidae	Mylossoma	duriventre	species	Rapp Py-Daniel, L. et al.	-4.99722	-62.99388	Brazil	Amazonas	Purus	2012-08-10	Igarapé Castanhalzinho à jusante de Turiaçu, marg. esquerda	L. Rapp Py-Daniel, et al.	MG752454	PRNHA938-18
107145	49193	INPA	ICT	PreservedSpecimen	Other material	Mylossoma duriventre (Cuvier 1818)	Animalia	Chordata	Actinopterygii	Characiformes	Serrasalmidae	Mylossoma	duriventre	species	Ota, R.	-1.74027	-69.15	Brazil	Amazonas	Japurá	2014-09-14	margem da ilha, margem direta do Rio Japurá	L. Rapp Py-Daniel, et al.	MG752455	PRNHA950-18
107146	49193	INPA	ICT	PreservedSpecimen	Other material	Mylossoma duriventre (Cuvier 1818)	Animalia	Chordata	Actinopterygii	Characiformes	Serrasalmidae	Mylossoma	duriventre	species	Ota, R.	-1.74027	-69.15	Brazil	Amazonas	Japurá	2014-09-14	margem da ilha, margem direta do Rio Japurá	L. Rapp Py-Daniel, et al.	MG752456	PRNHA951-18
107147	49193	INPA	ICT	PreservedSpecimen	Other material	Mylossoma duriventre (Cuvier 1818)	Animalia	Chordata	Actinopterygii	Characiformes	Serrasalmidae	Mylossoma	duriventre	species	Ota, R.	1.74027	-69.15	Brazil	Amazonas	Japurá	2014-09-14	margem da ilha, margem direta do Rio Japurá	L. Rapp Py-Daniel, et al.	MG752457	PRNHA952-18
107182	49193	INPA	ICT	PreservedSpecimen	Other material	Mylossoma duriventre (Cuvier 1818)	Animalia	Chordata	Actinopterygii	Characiformes	Serrasalmidae	Mylossoma	duriventre	species	Ota, R.	-1.65166	-69.2068	Brazil	Amazonas	Japurá	2014-09-16	Lago, margem esquerda do Rio Japurá	L. Rapp Py-Daniel, et al.	MG752458	PRNHA953-18
107213	107213	UFAM	CTGA	MaterialSample	Other material	Mylossoma duriventre (Cuvier 1818)	Animalia	Chordata	Actinopterygii	Characiformes	Serrasalmidae	Mylossoma	duriventre	species	Ota, R.	-1.72333	-69.14011	Brazil	Amazonas	Japurá	2014-09-16	Boca de Igarapé proximo a communidade 'Taboca', margem esquerda do Rio Japurá	L. Rapp Py-Daniel, et al.	MG752459	PRNHA954-18
2061	2061	UFAM	CTGA	MaterialSample	Other material	Ossubtus xinguense Jégu 1992	Animalia	Chordata	Actinopterygii	Characiformes	Serrasalmidae	Ossubtus	xinguense	species	Fernández, H. | Ortí, G.	-3.65138	-52.37833	Brazil	Pará	Xingu	2008-08-24	Cachoeira do Espelho, Rio Xingu	Valeria Machado	MG752460	PRNHA884-18
11142	11142	UFAM	CTGA	MaterialSample	Other material	Ossubtus xinguense Jégu 1992	Animalia	Chordata	Actinopterygii	Characiformes	Serrasalmidae	Ossubtus	xinguense	species	Souza, L.	-3.84083	-52.69611	Brazil	Pará	Xingu	2012-08-24	Rio Iriri (Acampamento)	Valeria Machado	MG752461	PRNHA810-18
11193	11193	UFAM	CTGA	MaterialSample	Other material	Ossubtus xinguense Jégu 1992	Animalia	Chordata	Actinopterygii	Characiformes	Serrasalmidae	Ossubtus	xinguense	species	Souza, L.	-3.45779	-51.70856	Brazil	Pará	Xingu	2012-09-04	Cachoeira Jericoá, rio Xingu	Valeria Machado	MG752462	PRNHA886-18
11194	11194	UFAM	CTGA	MaterialSample	Other material	Ossubtus xinguense Jégu 1992	Animalia	Chordata	Actinopterygii	Characiformes	Serrasalmidae	Ossubtus	xinguense	species	Souza, L.	-3.45779	-51.70856	Brazil	Pará	Xingu	2012-09-04	Cachoeira Jericoá, rio Xingu	Valeria Machado	MG752463	PRNHA887-18
11195	11195	UFAM	CTGA	MaterialSample	Other material	Ossubtus xinguense Jégu 1992	Animalia	Chordata	Actinopterygii	Characiformes	Serrasalmidae	Ossubtus	xinguense	species	Souza, L.	-3.45779	-51.70856	Brazil	Pará	Xingu	2012-09-04	Cachoeira Jericoá, rio Xingu	Valeria Machado	MG752464	PRNHA888-18
11196	11196	UFAM	CTGA	MaterialSample	Other material	Ossubtus xinguense Jégu 1992	Animalia	Chordata	Actinopterygii	Characiformes	Serrasalmidae	Ossubtus	xinguense	species	Souza, L.	-3.45779	-51.70856	Brazil	Pará	Xingu	2012-09-04	Cachoeira Jericoá, rio Xingu	Valeria Machado	MG752465	PRNHA889-18
285Pb	285Pb	UFAM	LEGAL	MaterialSample	Other material	Piaractus brachypomus (Cuvier 1818)	Animalia	Chordata	Actinopterygii	Characiformes	Serrasalmidae	Piaractus	brachypomus	species	Escobar, M.	3.94888	-67.92952	Colombia	Guainia	Orinoco	2013-09-11	Confluencia Guaviare - Inirida, bacia do Orinoco	Valeria Machado	MG752466	PRNHA980-18
286Pb	286Pb	UFAM	LEGAL	MaterialSample	Other material	Piaractus brachypomus (Cuvier 1818)	Animalia	Chordata	Actinopterygii	Characiformes	Serrasalmidae	Piaractus	brachypomus	species	Escobar, M.	3.94888	-67.92952	Colombia	Guainia	Orinoco	2013-09-11	Confluencia Guaviare - Inirida, bacia do Orinoco	Valeria Machado	MG752467	PRNHA981-18
287Pb	287Pb	UFAM	LEGAL	MaterialSample	Other material	Piaractus brachypomus (Cuvier 1818)	Animalia	Chordata	Actinopterygii	Characiformes	Serrasalmidae	Piaractus	brachypomus	species	Escobar, M.	3.94888	-67.92952	Colombia	Guainia	Orinoco	2013-09-11	Confluencia Guaviare - Inirida, bacia do Orinoco	Valeria Machado	MG752468	PRNHA982-18
288Pb	288Pb	UFAM	LEGAL	MaterialSample	Other material	Piaractus brachypomus (Cuvier 1818)	Animalia	Chordata	Actinopterygii	Characiformes	Serrasalmidae	Piaractus	brachypomus	species	Escobar, M.	3.94888	-67.92952	Colombia	Guainia	Orinoco	2013-09-11	Confluencia Guaviare - Inirida, bacia do Orinoco	Valeria Machado	MG752469	PRNHA983-18
289Pb	289Pb	UFAM	LEGAL	MaterialSample	Other material	Piaractus brachypomus (Cuvier 1818)	Animalia	Chordata	Actinopterygii	Characiformes	Serrasalmidae	Piaractus	brachypomus	species	Escobar, M.	3.94888	-67.92952	Colombia	Guainia	Orinoco	2013-09-09	Confluencia Guaviare - Inirida, bacia do Orinoco	Valeria Machado	MG752470	PRNHA984-18
292Pb	292Pb	UFAM	LEGAL	MaterialSample	Other material	Piaractus brachypomus (Cuvier 1818)	Animalia	Chordata	Actinopterygii	Characiformes	Serrasalmidae	Piaractus	brachypomus	species	Escobar, M.	3.94888	-67.92952	Colombia	Guainia	Orinoco	2013-09-10	Confluencia Guaviare - Inirida, bacia do Orinoco	Valeria Machado	MG752471	PRNHA985-18
3PbMAO	3PbMAO	UFAM	LEGAL	MaterialSample	Other material	Piaractus brachypomus (Cuvier 1818)	Animalia	Chordata	Actinopterygii	Characiformes	Serrasalmidae	Piaractus	brachypomus	species	Escobar, M.	-3.467	-60.297	Brazil	Amazonas	Solimões	NA	Lago Janauacá	NA	MG752472	PRNHA974-18
4PbMAO	4PbMAO	UFAM	LEGAL	MaterialSample	Other material	Piaractus brachypomus (Cuvier 1818)	Animalia	Chordata	Actinopterygii	Characiformes	Serrasalmidae	Piaractus	brachypomus	species	Escobar, M.	-3.467	-60.297	Brazil	Amazonas	Solimões	NA	Lago Janauacá	NA	MG752473	PRNHA975-18
6PbMAO	6PbMAO	UFAM	LEGAL	MaterialSample	Other material	Piaractus brachypomus (Cuvier 1818)	Animalia	Chordata	Actinopterygii	Characiformes	Serrasalmidae	Piaractus	brachypomus	species	Escobar, M.	-3.467	-60.297	Brazil	Amazonas	Solimões	NA	Lago Janauacá	NA	MG752474	PRNHA976-18
7PbMAO	7PbMAO	UFAM	LEGAL	MaterialSample	Other material	Piaractus brachypomus (Cuvier 1818)	Animalia	Chordata	Actinopterygii	Characiformes	Serrasalmidae	Piaractus	brachypomus	species	Escobar, M.	-3.467	-60.297	Brazil	Amazonas	Solimões	NA	Lago Janauacá	NA	MG752475	PRNHA977-18
8PbMAO	8PbMAO	UFAM	LEGAL	MaterialSample	Other material	Piaractus brachypomus (Cuvier 1818)	Animalia	Chordata	Actinopterygii	Characiformes	Serrasalmidae	Piaractus	brachypomus	species	Escobar, M.	-3.467	-60.297	Brazil	Amazonas	Solimões	NA	Lago Janauacá	NA	MG752476	PRNHA978-18
MAO2FPb	MAO2FPb	UFAM	LEGAL	MaterialSample	Other material	Piaractus brachypomus (Cuvier 1818)	Animalia	Chordata	Actinopterygii	Characiformes	Serrasalmidae	Piaractus	brachypomus	species	Escobar, M.	-3.467	-60.297	Brazil	Amazonas	Solimões	NA	Lago Janauacá	NA	MG752477	PRNHA979-18
15290	56740	INPA	ICT	PreservedSpecimen	Other material	Piaractus mesopotamicus (Holmberg 1887)	Animalia	Chordata	Actinopterygii	Characiformes	Serrasalmidae	Piaractus	mesopotamicus	species	Machado, V.	-14.35096	-43.78833	Brazil	Minas Gerais/Bahia	São Francisco	2015-03-12	rio São Francisco prox a Malhada	Valeria Machado	MG752478	PRNHA587-18
15291	15291	UFAM	CTGA	MaterialSample	Other material	Piaractus mesopotamicus (Holmberg 1887)	Animalia	Chordata	Actinopterygii	Characiformes	Serrasalmidae	Piaractus	mesopotamicus	species	Machado, V.	-14.35096	-43.78833	Brazil	Minas Gerais/Bahia	São Francisco	2015-03-12	rio São Francisco prox a Malhada	Valeria Machado	MG752479	PRNHA588-18
15292	15292	UFAM	CTGA	MaterialSample	Other material	Piaractus mesopotamicus (Holmberg 1887)	Animalia	Chordata	Actinopterygii	Characiformes	Serrasalmidae	Piaractus	mesopotamicus	species	Machado, V.	-14.35096	-43.78833	Brazil	Minas Gerais/Bahia	São Francisco	2015-03-12	rio São Francisco prox a Malhada	Valeria Machado	MG752480	PRNHA589-18
15332	15332	UFAM	CTGA	MaterialSample	Other material	Piaractus mesopotamicus (Holmberg 1887)	Animalia	Chordata	Actinopterygii	Characiformes	Serrasalmidae	Piaractus	mesopotamicus	species	Machado, V.	-14.35096	-43.78833	Brazil	Minas Gerais/Bahia	São Francisco	2015-03-11	rio São Francisco prox a Malhada	Valeria Machado	MG752481	PRNHA590-18
15333	15333	UFAM	CTGA	MaterialSample	Other material	Piaractus mesopotamicus (Holmberg 1887)	Animalia	Chordata	Actinopterygii	Characiformes	Serrasalmidae	Piaractus	mesopotamicus	species	Machado, V.	-14.35096	-43.78833	Brazil	Minas Gerais/Bahia	São Francisco	2015-03-11	rio São Francisco prox a Malhada	Valeria Machado	MG752482	PRNHA591-18
12276	52511	INPA	ICT	PreservedSpecimen	Other material	Pristobrycon sp.	Animalia	Chordata	Actinopterygii	Characiformes	Serrasalmidae	Pristobrycon	NA	genus	Andrade, M.	-0.94908	-62.92898	Brazil	Amazonas	Negro	2013-02-20	rio Negro, prox de Barcelos	Valeria Machado	MG752483	PRNHA480-18
12281	12281	UFAM	CTGA	MaterialSample	Other material	Pristobrycon sp.	Animalia	Chordata	Actinopterygii	Characiformes	Serrasalmidae	Pristobrycon	NA	genus	Andrade, M.	-0.94908	-62.92898	Brazil	Amazonas	Negro	2013-02-20	rio Negro, prox de Barcelos	Valeria Machado	MG752484	PRNHA481-18
12282	52511	INPA	ICT	PreservedSpecimen	Other material	Pristobrycon sp.	Animalia	Chordata	Actinopterygii	Characiformes	Serrasalmidae	Pristobrycon	NA	genus	Andrade, M.	-0.94908	-62.92898	Brazil	Amazonas	Negro	2013-02-20	rio Negro, prox de Barcelos	Valeria Machado	MG752485	PRNHA482-18
12283	52511	INPA	ICT	PreservedSpecimen	Other material	Pristobrycon sp.	Animalia	Chordata	Actinopterygii	Characiformes	Serrasalmidae	Pristobrycon	NA	genus	Andrade, M.	-0.94908	-62.92898	Brazil	Amazonas	Negro	2013-02-20	rio Negro, prox de Barcelos	Valeria Machado	MG752486	PRNHA483-18
12284	52511	INPA	ICT	PreservedSpecimen	Other material	Pristobrycon sp.	Animalia	Chordata	Actinopterygii	Characiformes	Serrasalmidae	Pristobrycon	NA	genus	Andrade, M.	-0.94908	-62.92898	Brazil	Amazonas	Negro	2013-02-20	rio Negro, prox de Barcelos	Valeria Machado	MG752487	PRNHA484-18
11503	11503	UFAM	CTGA	MaterialSample	Other material	Pristobrycon striolatus (Steindachner 1908)	Animalia	Chordata	Actinopterygii	Characiformes	Serrasalmidae	Pristobrycon	striolatus	species	Machado, V.	-4.21658	-55.89063	Brazil	Pará	Tapajós	2012-11-21	rio Tapajós prox a Itaituba	Valeria Machado	MG752488	PRNHA673-18
11504	11504	UFAM	CTGA	MaterialSample	Other material	Pristobrycon striolatus (Steindachner 1908)	Animalia	Chordata	Actinopterygii	Characiformes	Serrasalmidae	Pristobrycon	striolatus	species	Machado, V.	-4.21658	-55.89063	Brazil	Pará	Tapajós	2012-11-21	rio Tapajós prox a Itaituba	Valeria Machado	MG752489	PRNHA674-18
11526	11526	UFAM	CTGA	MaterialSample	Other material	Pristobrycon striolatus (Steindachner 1908)	Animalia	Chordata	Actinopterygii	Characiformes	Serrasalmidae	Pristobrycon	striolatus	species	Machado, V.	-4.21658	-55.89063	Brazil	Pará	Tapajós	2012-11-21	rio Tapajós prox a Itaituba	Valeria Machado	MG752490	PRNHA675-18
11547	46306	INPA	ICT	PreservedSpecimen	Other material	Pristobrycon striolatus (Steindachner 1908)	Animalia	Chordata	Actinopterygii	Characiformes	Serrasalmidae	Pristobrycon	striolatus	species	Machado, V.	-4.55244	-56.28869	Brazil	Pará	Tapajós	2012-11-23	rio Tapajós a montante das corredeiras de São Luis do Tapajós	Valeria Machado	MG752491	PRNHA676-18
11548	46306	INPA	ICT	PreservedSpecimen	Other material	Pristobrycon striolatus (Steindachner 1908)	Animalia	Chordata	Actinopterygii	Characiformes	Serrasalmidae	Pristobrycon	striolatus	species	Machado, V.	-4.55244	-56.28869	Brazil	Pará	Tapajós	2012-11-23	rio Tapajós a montante das corredeiras de São Luis do Tapajós	Valeria Machado	MG752492	PRNHA703-18
11865	46296	INPA	ICT	PreservedSpecimen	Other material	Pristobrycon striolatus (Steindachner 1908)	Animalia	Chordata	Actinopterygii	Characiformes	Serrasalmidae	Pristobrycon	striolatus	species	Machado, V.	-4.56327	-56.2605	Brazil	Pará	Tapajós	2012-11-29	rio Itapacura - PA	Valeria Machado	MG752493	PRNHA677-18
11908	11908	UFAM	CTGA	MaterialSample	Other material	Pristobrycon striolatus (Steindachner 1908)	Animalia	Chordata	Actinopterygii	Characiformes	Serrasalmidae	Pristobrycon	striolatus	species	Machado, V.	-4.21658	-55.89063	Brazil	Pará	Tapajós	2012-11-30	rio Tapajós prox a Itaituba	Valeria Machado	MG752494	PRNHA678-18
12040	46283	INPA	ICT	PreservedSpecimen	Other material	Pristobrycon striolatus (Steindachner 1908)	Animalia	Chordata	Actinopterygii	Characiformes	Serrasalmidae	Pristobrycon	striolatus	species	Machado, V.	-1.06075	-61.85	Brazil	Roraima	Branco	2013-02-13	enseada no baixo rio Branco - RR	Valeria Machado	MG752495	PRNHA230-18
12041	46283	INPA	ICT	PreservedSpecimen	Other material	Pristobrycon striolatus (Steindachner 1908)	Animalia	Chordata	Actinopterygii	Characiformes	Serrasalmidae	Pristobrycon	striolatus	species	Machado, V.	-1.06075	-61.85	Brazil	Roraima	Branco	2013-02-14	enseada no baixo rio Branco - RR	Valeria Machado	MG752496	PRNHA231-18
12042	46283	INPA	ICT	PreservedSpecimen	Other material	Pristobrycon striolatus (Steindachner 1908)	Animalia	Chordata	Actinopterygii	Characiformes	Serrasalmidae	Pristobrycon	striolatus	species	Machado, V.	-1.06075	-61.85	Brazil	Roraima	Branco	2013-02-14	enseada no baixo rio Branco - RR	Valeria Machado	MG752497	PRNHA232-18
12194	46283	INPA	ICT	PreservedSpecimen	Other material	Pristobrycon striolatus (Steindachner 1908)	Animalia	Chordata	Actinopterygii	Characiformes	Serrasalmidae	Pristobrycon	striolatus	species	Machado, V.	-1.06075	-61.85	Brazil	Roraima	Branco	2013-02-16	enseada no baixo rio Branco - RR	Valeria Machado	MG752498	PRNHA233-18
13145	13145	UFAM	CTGA	MaterialSample	Other material	Pristobrycon striolatus (Steindachner 1908)	Animalia	Chordata	Actinopterygii	Characiformes	Serrasalmidae	Pristobrycon	striolatus	species	Zuanon, J.	-4.71405	-61.33689	Brazil	Amazonas	Amazonas	2013-08-23	rio Preto do Igapó Açu, interfluvio Purus - Madeira	Valeria Machado	MG752499	PRNHA332-18
13234	13234	UFAM	CTGA	MaterialSample	Other material	Pristobrycon striolatus (Steindachner 1908)	Animalia	Chordata	Actinopterygii	Characiformes	Serrasalmidae	Pristobrycon	striolatus	species	Zuanon, J.	-4.71405	-61.33689	Brazil	Amazonas	Amazonas	2013-08-23	rio Preto do Igapó Açu, interfluvio Purus - Madeira	Valeria Machado	MG752500	PRNHA333-18
13235	13235	UFAM	CTGA	MaterialSample	Other material	Pristobrycon striolatus (Steindachner 1908)	Animalia	Chordata	Actinopterygii	Characiformes	Serrasalmidae	Pristobrycon	striolatus	species	Zuanon, J.	-4.71405	-61.33689	Brazil	Amazonas	Amazonas	2013-08-23	rio Preto do Igapó Açu, interfluvio Purus - Madeira	Valeria Machado	MG752501	PRNHA334-18
14372	46327	INPA	ICT	PreservedSpecimen	Other material	Pristobrycon striolatus (Steindachner 1908)	Animalia	Chordata	Actinopterygii	Characiformes	Serrasalmidae	Pristobrycon	striolatus	species	Machado, V.	-1.67511	-57.47677	Brazil	Amazonas	Nhamundá	2013-11-25	Com. Chave - rio Nhamundá	Valeria Machado	MG752502	PRNHA529-18
14373	46327	INPA	ICT	PreservedSpecimen	Other material	Pristobrycon striolatus (Steindachner 1908)	Animalia	Chordata	Actinopterygii	Characiformes	Serrasalmidae	Pristobrycon	striolatus	species	Machado, V.	-1.67511	-57.47677	Brazil	Amazonas	Nhamundá	2013-11-25	Com. Chave - rio Nhamundá	Valeria Machado	MG752503	PRNHA530-18
14374	46327	INPA	ICT	PreservedSpecimen	Other material	Pristobrycon striolatus (Steindachner 1908)	Animalia	Chordata	Actinopterygii	Characiformes	Serrasalmidae	Pristobrycon	striolatus	species	Machado, V.	-1.67511	-57.47677	Brazil	Amazonas	Nhamundá	2013-11-25	Com. Chave - rio Nhamundá	Valeria Machado	MG752504	PRNHA531-18
14431	46328	INPA	ICT	PreservedSpecimen	Other material	Pristobrycon striolatus (Steindachner 1908)	Animalia	Chordata	Actinopterygii	Characiformes	Serrasalmidae	Pristobrycon	striolatus	species	Machado, V.	-1.69086	-57.42225	Brazil	Amazonas	Nhamundá	2013-11-22	Com. Barão - rio Nhamundá	Valeria Machado	MG752505	PRNHA532-18
14432	46328	INPA	ICT	PreservedSpecimen	Other material	Pristobrycon striolatus (Steindachner 1908)	Animalia	Chordata	Actinopterygii	Characiformes	Serrasalmidae	Pristobrycon	striolatus	species	Machado, V.	-1.69086	-57.42225	Brazil	Amazonas	Nhamundá	2013-11-22	Com. Barão - rio Nhamundá	Valeria Machado	MG752506	PRNHA533-18
14602	23427	INPA	ICT	PreservedSpecimen	Other material	Pristobrycon striolatus (Steindachner 1908)	Animalia	Chordata	Actinopterygii	Characiformes	Serrasalmidae	Pristobrycon	striolatus	species	Machado, V.	1.09949	-61.92262	Brazil	Roraima	Branco	2013-12-08	rio Capivara, afluente rio Branco - RR	Valeria Machado	MG752507	PRNHA234-18
14688	23316	INPA	ICT	PreservedSpecimen	Other material	Pristobrycon striolatus (Steindachner 1908)	Animalia	Chordata	Actinopterygii	Characiformes	Serrasalmidae	Pristobrycon	striolatus	species	Machado, V.	-0.93055	-66.79383	Brazil	Amazonas	Negro	2014-01-28	Lago Mabi - alto rio Negro	Valeria Machado	MG752508	PRNHA452-18
14718	23311	INPA	ICT	PreservedSpecimen	Other material	Pristobrycon striolatus (Steindachner 1908)	Animalia	Chordata	Actinopterygii	Characiformes	Serrasalmidae	Pristobrycon	striolatus	species	Machado, V.	-0.33461	-65.63836	Brazil	Amazonas	Negro	2014-02-03	Com. Castanheir - rio Negro	Valeria Machado	MG752509	PRNHA453-18
14728	23316	INPA	ICT	PreservedSpecimen	Other material	Pristobrycon striolatus (Steindachner 1908)	Animalia	Chordata	Actinopterygii	Characiformes	Serrasalmidae	Pristobrycon	striolatus	species	Machado, V.	-0.33461	-65.63836	Brazil	Amazonas	Negro	2014-02-03	Com. Castanheir - rio Negro	Valeria Machado	MG752510	PRNHA454-18
14729	23316	INPA	ICT	PreservedSpecimen	Other material	Pristobrycon striolatus (Steindachner 1908)	Animalia	Chordata	Actinopterygii	Characiformes	Serrasalmidae	Pristobrycon	striolatus	species	Machado, V.	-0.33461	-65.63836	Brazil	Amazonas	Negro	2014-02-03	Com. Castanheir - rio Negro	Valeria Machado	MG752511	PRNHA455-18
14731	14731	UFAM	CTGA	MaterialSample	Other material	Pristobrycon striolatus (Steindachner 1908)	Animalia	Chordata	Actinopterygii	Characiformes	Serrasalmidae	Pristobrycon	striolatus	species	Machado, V.	-0.33461	-65.63836	Brazil	Amazonas	Negro	2014-02-03	Com. Castanheir - rio Negro	Valeria Machado	MG752512	PRNHA456-18
100018	37386	INPA	ICT	PreservedSpecimen	Other material	Pristobrycon striolatus (Steindachner 1908)	Animalia	Chordata	Actinopterygii	Characiformes	Serrasalmidae	Pristobrycon	striolatus	species	Bastos, D. | Ota, R.	-2.1754	-58.17393	Brazil	Amazonas	Jatapu	2011-09-20	rio Jatapu, prox a comunidade Lago da Velha	L. Rapp Py-Daniel, et al.	MG752513	PRNHA397-18
100391	37433	INPA	ICT	PreservedSpecimen	Other material	Pristobrycon striolatus (Steindachner 1908)	Animalia	Chordata	Actinopterygii	Characiformes	Serrasalmidae	Pristobrycon	striolatus	species	Bastos, D. | Ota, R.	-2.00538	-58.32516	Brazil	Amazonas	Jatapu	2011-09-27	Igarapé margem esquerda do rio Jatapu	L. Rapp Py-Daniel, et al.	MG752514	PRNHA398-18
100392	37433	INPA	ICT	PreservedSpecimen	Other material	Pristobrycon striolatus (Steindachner 1908)	Animalia	Chordata	Actinopterygii	Characiformes	Serrasalmidae	Pristobrycon	striolatus	species	Bastos, D. | Ota, R.	-2.00538	-58.32516	Brazil	Amazonas	Jatapu	2011-09-27	Igarapé margem esquerda do rio Jatapu	L. Rapp Py-Daniel, et al.	MG752515	PRNHA399-18
100393	37433	INPA	ICT	PreservedSpecimen	Other material	Pristobrycon striolatus (Steindachner 1908)	Animalia	Chordata	Actinopterygii	Characiformes	Serrasalmidae	Pristobrycon	striolatus	species	Bastos, D. | Ota, R.	-2.00538	-58.32516	Brazil	Amazonas	Jatapu	2011-09-27	Igarapé margem esquerda do rio Jatapu	L. Rapp Py-Daniel, et al.	MG752516	PRNHA400-18
100394	37433	INPA	ICT	PreservedSpecimen	Other material	Pristobrycon striolatus (Steindachner 1908)	Animalia	Chordata	Actinopterygii	Characiformes	Serrasalmidae	Pristobrycon	striolatus	species	Bastos, D. | Ota, R.	-2.00538	-58.32516	Brazil	Amazonas	Jatapu	2011-09-27	Igarapé margem esquerda do rio Jatapu	L. Rapp Py-Daniel, et al.	MG752517	PRNHA401-18
100395	37206	INPA	ICT	PreservedSpecimen	Other material	Pristobrycon striolatus (Steindachner 1908)	Animalia	Chordata	Actinopterygii	Characiformes	Serrasalmidae	Pristobrycon	striolatus	species	Bastos, D. | Ota, R.	-2.00538	-58.32516	Brazil	Amazonas	Jatapu	2011-09-27	Igarapé margem esquerda do rio Jatapu	L. Rapp Py-Daniel, et al.	MG752518	PRNHA402-18
100420	37206	INPA	ICT	PreservedSpecimen	Other material	Pristobrycon striolatus (Steindachner 1908)	Animalia	Chordata	Actinopterygii	Characiformes	Serrasalmidae	Pristobrycon	striolatus	species	Bastos, D. | Ota, R.	-2.00538	-58.32516	Brazil	Amazonas	Jatapu	2011-09-27	Igarapé margem esquerda do rio Jatapu	L. Rapp Py-Daniel, et al.	MG752519	PRNHA403-18
100421	37206	INPA	ICT	PreservedSpecimen	Other material	Pristobrycon striolatus (Steindachner 1908)	Animalia	Chordata	Actinopterygii	Characiformes	Serrasalmidae	Pristobrycon	striolatus	species	Bastos, D. | Ota, R.	-2.00538	-58.32516	Brazil	Amazonas	Jatapu	2011-09-27	Igarapé margem esquerda do rio Jatapu	L. Rapp Py-Daniel, et al.	MG752520	PRNHA404-18
100422	37206	INPA	ICT	PreservedSpecimen	Other material	Pristobrycon striolatus (Steindachner 1908)	Animalia	Chordata	Actinopterygii	Characiformes	Serrasalmidae	Pristobrycon	striolatus	species	Bastos, D. | Ota, R.	-2.00538	-58.32516	Brazil	Amazonas	Jatapu	2011-09-27	Igarapé margem esquerda do rio Jatapu	L. Rapp Py-Daniel, et al.	MG752521	PRNHA405-18
102693	41917	INPA	ICT	PreservedSpecimen	Other material	Pristobrycon striolatus (Steindachner 1908)	Animalia	Chordata	Actinopterygii	Characiformes	Serrasalmidae	Pristobrycon	striolatus	species	Rapp Py-Daniel, L. et al.	-5.82277	-63.28777	Brazil	Amazonas	Purus	2012-08-17	Flona Ipixuna, rio Ipixuna, comunidade Mutum	L. Rapp Py-Daniel, et al.	MG752522	PRNHA930-18
102694	41917	INPA	ICT	PreservedSpecimen	Other material	Pristobrycon striolatus (Steindachner 1908)	Animalia	Chordata	Actinopterygii	Characiformes	Serrasalmidae	Pristobrycon	striolatus	species	Rapp Py-Daniel, L. et al.	-5.82277	-63.28777	Brazil	Amazonas	Purus	2012-08-17	Flona Ipixuna, rio Ipixuna, comunidade Mutum	L. Rapp Py-Daniel, et al.	MG752523	PRNHA931-18
105632	50238	INPA	ICT	PreservedSpecimen	Other material	Pristobrycon striolatus (Steindachner 1908)	Animalia	Chordata	Actinopterygii	Characiformes	Serrasalmidae	Pristobrycon	striolatus	species	Ota, R.	-1.4425	-56.7535	Brazil	Pará	Trombetas	NA	Braço do rio Trombetas, margem esquerda	L. Rapp Py-Daniel, et al.	MG752524	PRNHA783-18
13525	13525	UFAM	CTGA	MaterialSample	Other material	Pygocentrus cariba (Humboldt 1821)	Animalia	Chordata	Actinopterygii	Characiformes	Serrasalmidae	Pygocentrus	cariba	species	Machado, V.	3.94888	-67.92952	Colombia	Guainia	Orinoco	2013-09-09	Confluencia Guaviare - Inirida, bacia do Orinoco	Valeria Machado	MG752525	PRNHA354-18
13526	13526	UFAM	CTGA	MaterialSample	Other material	Pygocentrus cariba (Humboldt 1821)	Animalia	Chordata	Actinopterygii	Characiformes	Serrasalmidae	Pygocentrus	cariba	species	Machado, V.	3.94888	-67.92952	Colombia	Guainia	Orinoco	2013-09-09	Confluencia Guaviare - Inirida, bacia do Orinoco	Valeria Machado	MG752526	PRNHA355-18
13529	13529	UFAM	CTGA	MaterialSample	Other material	Pygocentrus cariba (Humboldt 1821)	Animalia	Chordata	Actinopterygii	Characiformes	Serrasalmidae	Pygocentrus	cariba	species	Machado, V.	3.94888	-67.92952	Colombia	Guainia	Orinoco	2013-09-09	Confluencia Guaviare - Inirida, bacia do Orinoco	Valeria Machado	MG752527	PRNHA356-18
13741	13741	UFAM	CTGA	MaterialSample	Other material	Pygocentrus cariba (Humboldt 1821)	Animalia	Chordata	Actinopterygii	Characiformes	Serrasalmidae	Pygocentrus	cariba	species	Machado, V.	3.94888	-67.92952	Colombia	Guainia	Orinoco	2013-09-09	Confluencia Guaviare - Inirida, bacia do Orinoco	Valeria Machado	MG752528	PRNHA357-18
13743	13743	UFAM	CTGA	MaterialSample	Other material	Pygocentrus cariba (Humboldt 1821)	Animalia	Chordata	Actinopterygii	Characiformes	Serrasalmidae	Pygocentrus	cariba	species	Machado, V.	3.94888	-67.92952	Colombia	Guainia	Orinoco	2013-09-10	Confluencia Guaviare - Inirida, bacia do Orinoco	Valeria Machado	MG752529	PRNHA358-18
13744	13744	UFAM	CTGA	MaterialSample	Other material	Pygocentrus cariba (Humboldt 1821)	Animalia	Chordata	Actinopterygii	Characiformes	Serrasalmidae	Pygocentrus	cariba	species	Machado, V.	3.94888	-67.92952	Colombia	Guainia	Orinoco	2013-09-10	Confluencia Guaviare - Inirida, bacia do Orinoco	Valeria Machado	MG752530	PRNHA359-18
13745	13745	UFAM	CTGA	MaterialSample	Other material	Pygocentrus cariba (Humboldt 1821)	Animalia	Chordata	Actinopterygii	Characiformes	Serrasalmidae	Pygocentrus	cariba	species	Machado, V.	3.94888	-67.92952	Colombia	Guainia	Orinoco	2013-09-10	Confluencia Guaviare - Inirida, bacia do Orinoco	Valeria Machado	MG752531	PRNHA360-18
643	643	UFAM	CTGA	MaterialSample	Other material	Pygocentrus nattereri Kner 1858	Animalia	Chordata	Actinopterygii	Characiformes	Serrasalmidae	Pygocentrus	nattereri	species	Machado, V.	-2.39263	-54.73682	Brazil	Para	Amazonas	2008-11-05	confluencia Tapajós - Amazonas, near Santarém - PA	Valeria Machado	MG752532	PRNHA297-18
644	644	UFAM	CTGA	MaterialSample	Other material	Pygocentrus nattereri Kner 1858	Animalia	Chordata	Actinopterygii	Characiformes	Serrasalmidae	Pygocentrus	nattereri	species	Machado, V.	-2.39263	-54.73682	Brazil	Para	Amazonas	2008-11-05	confluencia Tapajós - Amazonas, near Santarém - PA	Valeria Machado	MG752533	PRNHA298-18
2931	2931	UFAM	CTGA	MaterialSample	Other material	Pygocentrus nattereri Kner 1858	Animalia	Chordata	Actinopterygii	Characiformes	Serrasalmidae	Pygocentrus	nattereri	species	Zuanon, J.	-6.14894	-48.36074	Brazil	Para	Araguaia	2009-09-11	r. Araguaia /Reservatório de AHE-SI/Sat.Isabel/PA	Natasha Verdasca	MG752534	PRNHA052-18
2932	2932	UFAM	CTGA	MaterialSample	Other material	Pygocentrus nattereri Kner 1858	Animalia	Chordata	Actinopterygii	Characiformes	Serrasalmidae	Pygocentrus	nattereri	species	Zuanon, J.	-6.14894	-48.36074	Brazil	Para	Araguaia	2009-09-11	r. Araguaia /Reservatório de AHE-SI/Sat.Isabel/PA	Natasha Verdasca	MG752535	PRNHA053-18
2933	2933	UFAM	CTGA	MaterialSample	Other material	Pygocentrus nattereri Kner 1858	Animalia	Chordata	Actinopterygii	Characiformes	Serrasalmidae	Pygocentrus	nattereri	species	Zuanon, J.	-6.14894	-48.36074	Brazil	Para	Araguaia	2009-09-11	r. Araguaia /Reservatório de AHE-SI/Sat.Isabel/PA	Natasha Verdasca	MG752536	PRNHA054-18
3579	3579	UFAM	CTGA	MaterialSample	Other material	Pygocentrus nattereri Kner 1858	Animalia	Chordata	Actinopterygii	Characiformes	Serrasalmidae	Pygocentrus	nattereri	species	Machado, V.	-3.04669	-58.35044	Brazil	Amazonas	Amazonas	2009-10-22	lago Canaçari, Itacoatiara - AM	Valeria Machado	MG752537	PRNHA299-18
3580	3580	UFAM	CTGA	MaterialSample	Other material	Pygocentrus nattereri Kner 1858	Animalia	Chordata	Actinopterygii	Characiformes	Serrasalmidae	Pygocentrus	nattereri	species	Machado, V.	-3.04669	-58.35044	Brazil	Amazonas	Amazonas	2009-10-22	lago Canaçari, Itacoatiara - AM	Valeria Machado	MG752538	PRNHA300-18
3581	3581	UFAM	CTGA	MaterialSample	Other material	Pygocentrus nattereri Kner 1858	Animalia	Chordata	Actinopterygii	Characiformes	Serrasalmidae	Pygocentrus	nattereri	species	Machado, V.	-3.04669	-58.35044	Brazil	Amazonas	Amazonas	2009-10-22	lago Canaçari, Itacoatiara - AM	Valeria Machado	MG752539	PRNHA301-18
3695	3695	UFAM	CTGA	MaterialSample	Other material	Pygocentrus nattereri Kner 1858	Animalia	Chordata	Actinopterygii	Characiformes	Serrasalmidae	Pygocentrus	nattereri	species	Machado, V.	-3.39235	-58.01389	Brazil	Amazonas	Amazonas	2009-10-23	lago Grande de Maués - AM	Valeria Machado	MG752540	PRNHA302-18
3696	3696	UFAM	CTGA	MaterialSample	Other material	Pygocentrus nattereri Kner 1858	Animalia	Chordata	Actinopterygii	Characiformes	Serrasalmidae	Pygocentrus	nattereri	species	Machado, V.	-3.39235	-58.01389	Brazil	Amazonas	Amazonas	2009-10-23	lago Grande de Maués - AM	Valeria Machado	MG752541	PRNHA303-18
3829	3829	UFAM	CTGA	MaterialSample	Other material	Pygocentrus nattereri Kner 1858	Animalia	Chordata	Actinopterygii	Characiformes	Serrasalmidae	Pygocentrus	nattereri	species	Machado, V.	-1.43628	-52.80328	Brazil	Para	Paru	2009-10-29	rio Paru	Valeria Machado	MG752542	PRNHA304-18
3830	3830	UFAM	CTGA	MaterialSample	Other material	Pygocentrus nattereri Kner 1858	Animalia	Chordata	Actinopterygii	Characiformes	Serrasalmidae	Pygocentrus	nattereri	species	Machado, V.	-1.43628	-52.80328	Brazil	Para	Paru	2009-10-29	rio Paru	Valeria Machado	MG752543	PRNHA305-18
3831	3831	UFAM	CTGA	MaterialSample	Other material	Pygocentrus nattereri Kner 1858	Animalia	Chordata	Actinopterygii	Characiformes	Serrasalmidae	Pygocentrus	nattereri	species	Machado, V.	-1.43628	-52.80328	Brazil	Para	Paru	2009-10-29	rio Paru	Valeria Machado	MG752544	PRNHA306-18
3903	3903	UFAM	CTGA	MaterialSample	Other material	Pygocentrus nattereri Kner 1858	Animalia	Chordata	Actinopterygii	Characiformes	Serrasalmidae	Pygocentrus	nattereri	species	Machado, V.	-3.01905	-49.73781	Brazil	Pará	Tocantins	2009-11-06	Tocantins river, rear Baiao cty	Valeria Machado	MG752545	PRNHA055-18
3904	3904	UFAM	CTGA	MaterialSample	Other material	Pygocentrus nattereri Kner 1858	Animalia	Chordata	Actinopterygii	Characiformes	Serrasalmidae	Pygocentrus	nattereri	species	Machado, V.	-3.01905	-49.73781	Brazil	Pará	Tocantins	2009-11-06	Tocantins river, rear Baiao cty	Valeria Machado	MG752546	PRNHA056-18
3905	3905	UFAM	CTGA	MaterialSample	Other material	Pygocentrus nattereri Kner 1858	Animalia	Chordata	Actinopterygii	Characiformes	Serrasalmidae	Pygocentrus	nattereri	species	Machado, V.	-3.01905	-49.73781	Brazil	Pará	Tocantins	2009-11-06	Tocantins river, rear Baiao cty	Valeria Machado	MG752547	PRNHA057-18
4556	4556	UFAM	CTGA	MaterialSample	Other material	Pygocentrus nattereri Kner 1858	Animalia	Chordata	Actinopterygii	Characiformes	Serrasalmidae	Pygocentrus	nattereri	species	Zuanon, J.	-5.36263	-47.86833	Brazil	Pará	Tocantins	2009-12-17	Pe. São S. do Tocantins	Natasha Verdasca	MG752548	PRNHA058-18
4557	4557	UFAM	CTGA	MaterialSample	Other material	Pygocentrus nattereri Kner 1858	Animalia	Chordata	Actinopterygii	Characiformes	Serrasalmidae	Pygocentrus	nattereri	species	Zuanon, J.	-5.36263	-47.86833	Brazil	Pará	Tocantins	2009-12-17	Pe. São S. do Tocantins	Natasha Verdasca	MG752549	PRNHA059-18
4558	4558	UFAM	CTGA	MaterialSample	Other material	Pygocentrus nattereri Kner 1858	Animalia	Chordata	Actinopterygii	Characiformes	Serrasalmidae	Pygocentrus	nattereri	species	Zuanon, J.	-5.36263	-47.86833	Brazil	Pará	Tocantins	2009-12-17	Pe. São S. do Tocantins	Natasha Verdasca	MG752550	PRNHA060-18
5553	5553	UFAM	CTGA	MaterialSample	Other material	Pygocentrus nattereri Kner 1858	Animalia	Chordata	Actinopterygii	Characiformes	Serrasalmidae	Pygocentrus	nattereri	species	Machado, V.	-2.88311	-52.32777	Brazil	Pará	Xingu	2009-09-23	Vitoria do Xingu	Valeria Machado	MG752551	PRNHA890-18
5682	5682	UFAM	CTGA	MaterialSample	Other material	Pygocentrus nattereri Kner 1858	Animalia	Chordata	Actinopterygii	Characiformes	Serrasalmidae	Pygocentrus	nattereri	species	Machado, V.	-4.3601	-70.21138	Brazil	Amazonas	Madeira	2010-01-05	rio Javari, alto Solimões	Valeria Machado	MG752552	PRNHA307-18
11497	11497	UFAM	CTGA	MaterialSample	Other material	Pygocentrus nattereri Kner 1858	Animalia	Chordata	Actinopterygii	Characiformes	Serrasalmidae	Pygocentrus	nattereri	species	Machado, V.	-4.21658	-55.89063	Brazil	Pará	Tapajós	2012-11-21	rio Tapajós prox a Itaituba	Valeria Machado	MG752553	PRNHA668-18
11498	11498	UFAM	CTGA	MaterialSample	Other material	Pygocentrus nattereri Kner 1858	Animalia	Chordata	Actinopterygii	Characiformes	Serrasalmidae	Pygocentrus	nattereri	species	Machado, V.	-4.21658	-55.89063	Brazil	Pará	Tapajós	2012-11-21	rio Tapajós prox a Itaituba	Valeria Machado	MG752554	PRNHA669-18
11499	11499	UFAM	CTGA	MaterialSample	Other material	Pygocentrus nattereri Kner 1858	Animalia	Chordata	Actinopterygii	Characiformes	Serrasalmidae	Pygocentrus	nattereri	species	Machado, V.	-4.21658	-55.89063	Brazil	Pará	Tapajós	2012-11-21	rio Tapajós prox a Itaituba	Valeria Machado	MG752555	PRNHA670-18
11500	11500	UFAM	CTGA	MaterialSample	Other material	Pygocentrus nattereri Kner 1858	Animalia	Chordata	Actinopterygii	Characiformes	Serrasalmidae	Pygocentrus	nattereri	species	Machado, V.	-4.21658	-55.89063	Brazil	Pará	Tapajós	2012-11-21	rio Tapajós prox a Itaituba	Valeria Machado	MG752556	PRNHA671-18
11501	11501	UFAM	CTGA	MaterialSample	Other material	Pygocentrus nattereri Kner 1858	Animalia	Chordata	Actinopterygii	Characiformes	Serrasalmidae	Pygocentrus	nattereri	species	Machado, V.	-4.21658	-55.89063	Brazil	Pará	Tapajós	2012-11-21	rio Tapajós prox a Itaituba	Valeria Machado	MG752557	PRNHA672-18
12603	12603	UFAM	CTGA	MaterialSample	Other material	Pygocentrus nattereri Kner 1858	Animalia	Chordata	Actinopterygii	Characiformes	Serrasalmidae	Pygocentrus	nattereri	species	Machado, V.	1.43216	-60.82936	Brazil	Roraima	Branco	2013-05-27	rio Itã, bacia do rio Branco - RR	Valeria Machado	MG752558	PRNHA224-18
12626	12626	UFAM	CTGA	MaterialSample	Other material	Pygocentrus nattereri Kner 1858	Animalia	Chordata	Actinopterygii	Characiformes	Serrasalmidae	Pygocentrus	nattereri	species	Machado, V.	1.43216	-60.82936	Brazil	Roraima	Branco	2013-05-27	rio Itã, bacia do rio Branco - RR	Valeria Machado	MG752559	PRNHA225-18
14105	14105	UFAM	CTGA	MaterialSample	Other material	Pygocentrus nattereri Kner 1858	Animalia	Chordata	Actinopterygii	Characiformes	Serrasalmidae	Pygocentrus	nattereri	species	Machado, V.	2.79952	-60.66669	Brazil	Roraima	Branco	2013-10-16	enseada em frente Boa Vista rio Branco - RR	Valeria Machado	MG752560	PRNHA226-18
14106	14106	UFAM	CTGA	MaterialSample	Other material	Pygocentrus nattereri Kner 1858	Animalia	Chordata	Actinopterygii	Characiformes	Serrasalmidae	Pygocentrus	nattereri	species	Machado, V.	2.79952	-60.66669	Brazil	Roraima	Branco	2013-10-16	enseada em frente Boa Vista rio Branco - RR	Valeria Machado	MG752561	PRNHA227-18
14107	14107	UFAM	CTGA	MaterialSample	Other material	Pygocentrus nattereri Kner 1858	Animalia	Chordata	Actinopterygii	Characiformes	Serrasalmidae	Pygocentrus	nattereri	species	Machado, V.	2.79952	-60.66669	Brazil	Roraima	Branco	2013-10-16	enseada em frente Boa Vista rio Branco - RR	Valeria Machado	MG752562	PRNHA228-18
14108	14108	UFAM	CTGA	MaterialSample	Other material	Pygocentrus nattereri Kner 1858	Animalia	Chordata	Actinopterygii	Characiformes	Serrasalmidae	Pygocentrus	nattereri	species	Machado, V.	2.79952	-60.66669	Brazil	Roraima	Branco	2013-10-16	enseada em frente Boa Vista rio Branco - RR	Valeria Machado	MG752563	PRNHA229-18
15261	15261	UFAM	CTGA	MaterialSample	Other material	Pygocentrus nattereri Kner 1858	Animalia	Chordata	Actinopterygii	Characiformes	Serrasalmidae	Pygocentrus	nattereri	species	Machado, V.	-3.63394	-59.89523	Brazil	Amazonas	Madeira	2014-12-23	lago do Pirainha, Paraná do Mamori, interfluvio Purus - Madeira	Valeria Machado	MG752564	PRNHA308-18
15262	15262	UFAM	CTGA	MaterialSample	Other material	Pygocentrus nattereri Kner 1858	Animalia	Chordata	Actinopterygii	Characiformes	Serrasalmidae	Pygocentrus	nattereri	species	Machado, V.	-3.63394	-59.89523	Brazil	Amazonas	Madeira	2014-12-23	lago do Pirainha, Paraná do Mamori, interfluvio Purus - Madeira	Valeria Machado	MG752565	PRNHA309-18
15263	15263	UFAM	CTGA	MaterialSample	Other material	Pygocentrus nattereri Kner 1858	Animalia	Chordata	Actinopterygii	Characiformes	Serrasalmidae	Pygocentrus	nattereri	species	Machado, V.	-3.63394	-59.89523	Brazil	Amazonas	Madeira	2014-12-23	lago do Pirainha, Paraná do Mamori, interfluvio Purus - Madeira	Valeria Machado	MG752566	PRNHA310-18
15272	15272	UFAM	CTGA	MaterialSample	Other material	Pygocentrus nattereri Kner 1858	Animalia	Chordata	Actinopterygii	Characiformes	Serrasalmidae	Pygocentrus	nattereri	species	Machado, V.	-12.4504	-64.22374	Brazil	Rondonia	Guaporé	2014-11-23	rio São Domingos - Guaporé - RO	Valeria Machado	MG752567	PRNHA324-18
15273	15273	UFAM	CTGA	MaterialSample	Other material	Pygocentrus nattereri Kner 1858	Animalia	Chordata	Actinopterygii	Characiformes	Serrasalmidae	Pygocentrus	nattereri	species	Machado, V.	-12.4504	-64.22374	Brazil	Rondonia	Guaporé	2014-11-23	rio São Domingos - Guaporé - RO	Valeria Machado	MG752568	PRNHA325-18
15274	15274	UFAM	CTGA	MaterialSample	Other material	Pygocentrus nattereri Kner 1858	Animalia	Chordata	Actinopterygii	Characiformes	Serrasalmidae	Pygocentrus	nattereri	species	Machado, V.	-12.4504	-64.22374	Brazil	Rondonia	Guaporé	2014-11-23	rio São Domingos - Guaporé - RO	Valeria Machado	MG752569	PRNHA326-18
15276	15276	UFAM	CTGA	MaterialSample	Other material	Pygocentrus nattereri Kner 1858	Animalia	Chordata	Actinopterygii	Characiformes	Serrasalmidae	Pygocentrus	nattereri	species	Machado, V.	-12.4504	-64.22374	Brazil	Rondonia	Guaporé	2014-11-23	rio São Domingos - Guaporé - RO	Valeria Machado	MG752570	PRNHA328-18
15277	15277	UFAM	CTGA	MaterialSample	Other material	Pygocentrus nattereri Kner 1858	Animalia	Chordata	Actinopterygii	Characiformes	Serrasalmidae	Pygocentrus	nattereri	species	Machado, V.	-12.4504	-64.22374	Brazil	Rondonia	Guaporé	2014-11-23	rio São Domingos - Guaporé - RO	Valeria Machado	MG752571	PRNHA329-18
15278	15278	UFAM	CTGA	MaterialSample	Other material	Pygocentrus nattereri Kner 1858	Animalia	Chordata	Actinopterygii	Characiformes	Serrasalmidae	Pygocentrus	nattereri	species	Machado, V.	-12.4504	-64.22374	Brazil	Rondonia	Guaporé	2014-11-23	rio São Domingos - Guaporé - RO	Valeria Machado	MG752572	PRNHA330-18
15430	15430	UFAM	CTGA	MaterialSample	Other material	Pygocentrus nattereri Kner 1858	Animalia	Chordata	Actinopterygii	Characiformes	Serrasalmidae	Pygocentrus	nattereri	species	Machado, V.	-2.69219	-44.0994	Brazil	Maranhão	São Bento	2015-09-29	rio São Bento	Valeria Machado	MG752573	PRNHA732-18
15431	15431	UFAM	CTGA	MaterialSample	Other material	Pygocentrus nattereri Kner 1858	Animalia	Chordata	Actinopterygii	Characiformes	Serrasalmidae	Pygocentrus	nattereri	species	Machado, V.	-2.69219	-44.0994	Brazil	Maranhão	São Bento	2015-09-29	rio São Bento	Valeria Machado	MG752574	PRNHA733-18
15432	15432	UFAM	CTGA	MaterialSample	Other material	Pygocentrus nattereri Kner 1858	Animalia	Chordata	Actinopterygii	Characiformes	Serrasalmidae	Pygocentrus	nattereri	species	Machado, V.	-2.69219	-44.0994	Brazil	Maranhão	São Bento	2015-09-29	rio São Bento	Valeria Machado	MG752575	PRNHA734-18
15434	15434	UFAM	CTGA	MaterialSample	Other material	Pygocentrus nattereri Kner 1858	Animalia	Chordata	Actinopterygii	Characiformes	Serrasalmidae	Pygocentrus	nattereri	species	Machado, V.	-2.69219	-44.0994	Brazil	Maranhão	São Bento	2015-09-29	rio São Bento	Valeria Machado	MG752576	PRNHA736-18
15435	15435	UFAM	CTGA	MaterialSample	Other material	Pygocentrus nattereri Kner 1858	Animalia	Chordata	Actinopterygii	Characiformes	Serrasalmidae	Pygocentrus	nattereri	species	Machado, V.	-2.69219	-44.0994	Brazil	Maranhão	São Bento	2015-09-29	rio São Bento	Valeria Machado	MG752577	PRNHA737-18
102036	41663	INPA	ICT	PreservedSpecimen	Other material	Pygocentrus nattereri Kner 1858	Animalia	Chordata	Actinopterygii	Characiformes	Serrasalmidae	Pygocentrus	nattereri	species	Rapp Py-Daniel, L. et al.	-4.99722	-62.99388	Brazil	Amazonas	Purus	2012-08-10	Igarapé Castanhalzinho à jusante de Turiaçu, marg. esquerda	L. Rapp Py-Daniel, et al.	MG752578	PRNHA924-18
102084	41689	INPA	ICT	PreservedSpecimen	Other material	Pygocentrus nattereri Kner 1858	Animalia	Chordata	Actinopterygii	Characiformes	Serrasalmidae	Pygocentrus	nattereri	species	Rapp Py-Daniel, L. et al.	-5.05333	-63.01083	Brazil	Amazonas	Purus	2012-08-11	Igarapé Panelão à montante de Turiaçu, margem esquerda	L. Rapp Py-Daniel, et al.	MG752579	PRNHA925-18
102085	41689	INPA	ICT	PreservedSpecimen	Other material	Pygocentrus nattereri Kner 1858	Animalia	Chordata	Actinopterygii	Characiformes	Serrasalmidae	Pygocentrus	nattereri	species	Rapp Py-Daniel, L. et al.	-5.05333	-63.01083	Brazil	Amazonas	Purus	2012-08-11	Igarapé Panelão à montante de Turiaçu, margem esquerda	L. Rapp Py-Daniel, et al.	MG752580	PRNHA926-18
105742	50418	INPA	ICT	PreservedSpecimen	Other material	Pygocentrus nattereri Kner 1858	Animalia	Chordata	Actinopterygii	Characiformes	Serrasalmidae	Pygocentrus	nattereri	species	Ota, R.	-1.4558	-56.77916	Brazil	Pará	Trombetas	NA	Lago Francelino; acesso pela comunidade Mai Cué, na margem direita do rio Trombetas	L. Rapp Py-Daniel, et al.	MG752581	PRNHA781-18
105817	50175	INPA	ICT	PreservedSpecimen	Other material	Pygocentrus nattereri Kner 1858	Animalia	Chordata	Actinopterygii	Characiformes	Serrasalmidae	Pygocentrus	nattereri	species	Ota, R.	-1.4558	-56.77916	Brazil	Pará	Trombetas	NA	Lago Francelino; acesso pela comunidade Mai Cué, na margem direita do rio Trombetas	L. Rapp Py-Daniel, et al.	MG752582	PRNHA782-18
15283	56741	INPA	ICT	PreservedSpecimen	Other material	Pygocentrus piraya (Cuvier 1819)	Animalia	Chordata	Actinopterygii	Characiformes	Serrasalmidae	Pygocentrus	piraya	species	Machado, V.	-14.35096	-43.78833	Brazil	Minas Gerais/Bahia	São Francisco	2015-03-11	rio São Francisco prox a Malhada	Valeria Machado	MG752583	PRNHA592-18
15284	56741	INPA	ICT	PreservedSpecimen	Other material	Pygocentrus piraya (Cuvier 1819)	Animalia	Chordata	Actinopterygii	Characiformes	Serrasalmidae	Pygocentrus	piraya	species	Machado, V.	-14.35096	-43.78833	Brazil	Minas Gerais/Bahia	São Francisco	2015-03-11	rio São Francisco prox a Malhada	Valeria Machado	MG752584	PRNHA593-18
15285	56741	INPA	ICT	PreservedSpecimen	Other material	Pygocentrus piraya (Cuvier 1819)	Animalia	Chordata	Actinopterygii	Characiformes	Serrasalmidae	Pygocentrus	piraya	species	Machado, V.	-14.35096	-43.78833	Brazil	Minas Gerais/Bahia	São Francisco	2015-03-11	rio São Francisco prox a Malhada	Valeria Machado	MG752585	PRNHA594-18
15286	15286	UFAM	CTGA	MaterialSample	Other material	Pygocentrus piraya (Cuvier 1819)	Animalia	Chordata	Actinopterygii	Characiformes	Serrasalmidae	Pygocentrus	piraya	species	Machado, V.	-14.35096	-43.78833	Brazil	Minas Gerais/Bahia	São Francisco	2015-03-11	rio São Francisco prox a Malhada	Valeria Machado	MG752586	PRNHA595-18
15287	15287	UFAM	CTGA	MaterialSample	Other material	Pygocentrus piraya (Cuvier 1819)	Animalia	Chordata	Actinopterygii	Characiformes	Serrasalmidae	Pygocentrus	piraya	species	Machado, V.	-14.35096	-43.78833	Brazil	Minas Gerais/Bahia	São Francisco	2015-03-11	rio São Francisco prox a Malhada	Valeria Machado	MG752587	PRNHA596-18
15288	15288	UFAM	CTGA	MaterialSample	Other material	Pygocentrus piraya (Cuvier 1819)	Animalia	Chordata	Actinopterygii	Characiformes	Serrasalmidae	Pygocentrus	piraya	species	Machado, V.	-14.35096	-43.78833	Brazil	Minas Gerais/Bahia	São Francisco	2015-03-11	rio São Francisco prox a Malhada	Valeria Machado	MG752588	PRNHA597-18
15289	15289	UFAM	CTGA	MaterialSample	Other material	Pygocentrus piraya (Cuvier 1819)	Animalia	Chordata	Actinopterygii	Characiformes	Serrasalmidae	Pygocentrus	piraya	species	Machado, V.	-14.35096	-43.78833	Brazil	Minas Gerais/Bahia	São Francisco	2015-03-11	rio São Francisco prox a Malhada	Valeria Machado	MG752589	PRNHA598-18
11505	11505	UFAM	CTGA	MaterialSample	Other material	Pygopristis denticulata (Cuvier 1819)	Animalia	Chordata	Actinopterygii	Characiformes	Serrasalmidae	Pygopristis	denticulata	species	Machado, V.	-4.21658	-55.89063	Brazil	Pará	Tapajós	2012-11-21	rio Tapajós prox a Itaituba	Valeria Machado	MG752590	PRNHA679-18
12275	12275	UFAM	CTGA	MaterialSample	Other material	Pygopristis denticulata (Cuvier 1819)	Animalia	Chordata	Actinopterygii	Characiformes	Serrasalmidae	Pygopristis	denticulata	species	Ota, R.	-0.94908	-62.92898	Brazil	Amazonas	Negro	2013-02-20	rio Negro, prox de Barcelos	Valeria Machado	MG752591	PRNHA445-18
12277	52512	INPA	ICT	PreservedSpecimen	Other material	Pygopristis denticulata (Cuvier 1819)	Animalia	Chordata	Actinopterygii	Characiformes	Serrasalmidae	Pygopristis	denticulata	species	Ota, R.	-0.94908	-62.92898	Brazil	Amazonas	Negro	2013-02-20	rio Negro, prox de Barcelos	Valeria Machado	MG752592	PRNHA446-18
12279	52512	INPA	ICT	PreservedSpecimen	Other material	Pygopristis denticulata (Cuvier 1819)	Animalia	Chordata	Actinopterygii	Characiformes	Serrasalmidae	Pygopristis	denticulata	species	Ota, R.	-0.94908	-62.92898	Brazil	Amazonas	Negro	2013-02-20	rio Negro, prox de Barcelos	Valeria Machado	MG752593	PRNHA447-18
12280	52512	INPA	ICT	PreservedSpecimen	Other material	Pygopristis denticulata (Cuvier 1819)	Animalia	Chordata	Actinopterygii	Characiformes	Serrasalmidae	Pygopristis	denticulata	species	Ota, R.	-0.94908	-62.92898	Brazil	Amazonas	Negro	2013-02-20	rio Negro, prox de Barcelos	Valeria Machado	MG752594	PRNHA448-18
12285	12285	UFAM	CTGA	MaterialSample	Other material	Pygopristis denticulata (Cuvier 1819)	Animalia	Chordata	Actinopterygii	Characiformes	Serrasalmidae	Pygopristis	denticulata	species	Ota, R.	-0.94908	-62.92898	Brazil	Amazonas	Negro	2013-02-20	rio Negro, prox de Barcelos	Valeria Machado	MG752595	PRNHA449-18
13152	13152	UFAM	CTGA	MaterialSample	Other material	Pygopristis denticulata (Cuvier 1819)	Animalia	Chordata	Actinopterygii	Characiformes	Serrasalmidae	Pygopristis	denticulata	species	Machado, V.	-4.71405	-61.33689	Brazil	Amazonas	Amazonas	2013-08-23	rio Preto do Igapó Açu, interfluvio Purus - Madeira	Valeria Machado	MG752596	PRNHA331-18
14711	52515	INPA	ICT	PreservedSpecimen	Other material	Pygopristis denticulata (Cuvier 1819)	Animalia	Chordata	Actinopterygii	Characiformes	Serrasalmidae	Pygopristis	denticulata	species	Machado, V.	-0.33811	-65.98725	Brazil	Amazonas	Negro	2014-02-02	rio Negro, abaixo de São Gabriel	Valeria Machado	MG752597	PRNHA450-18
14712	52515	INPA	ICT	PreservedSpecimen	Other material	Pygopristis denticulata (Cuvier 1819)	Animalia	Chordata	Actinopterygii	Characiformes	Serrasalmidae	Pygopristis	denticulata	species	Machado, V.	-0.33811	-65.98725	Brazil	Amazonas	Negro	2014-02-02	rio Negro, abaixo de São Gabriel	Valeria Machado	MG752598	PRNHA451-18
15256	15256	UFAM	CTGA	MaterialSample	Other material	Pygopristis denticulata (Cuvier 1819)	Animalia	Chordata	Actinopterygii	Characiformes	Serrasalmidae	Pygopristis	denticulata	species	Machado, V.	-3.68763	-59.95036	Brazil	Amazonas	Madeira	2014-12-22	lago do Tracajá, Paraná do Mamori, interfluvio Purus - Madeira	Valeria Machado	MG752599	PRNHA296-18
105748	50182	INPA	ICT	PreservedSpecimen	Other material	Pygopristis denticulata (Cuvier 1819)	Animalia	Chordata	Actinopterygii	Characiformes	Serrasalmidae	Pygopristis	denticulata	species	Ota, R.	-1.44375	-56.76944	Brazil	Pará	Trombetas	NA	Lago próximo à comunidade Mai Cué	L. Rapp Py-Daniel, et al.	MG752600	PRNHA780-18
11545	46305	INPA	ICT	PreservedSpecimen	Other material	Serrasalmus altispinis Merckx, Jégu & Santos 2000	Animalia	Chordata	Actinopterygii	Characiformes	Serrasalmidae	Serrasalmus	altispinis	species	Machado, V.	-4.55244	-56.28869	Brazil	Pará	Tapajós	2012-11-23	rio Tapajós a montante das corredeiras de São Luis do Tapajós	Valeria Machado	MG752601	PRNHA702-18
11771	46305	INPA	ICT	PreservedSpecimen	Other material	Serrasalmus altispinis Merckx, Jégu & Santos 2000	Animalia	Chordata	Actinopterygii	Characiformes	Serrasalmidae	Serrasalmus	altispinis	species	Machado, V.	-4.55244	-56.28869	Brazil	Pará	Tapajós	2012-11-28	rio Tapajós a montante das corredeiras de São Luis do Tapajós	Valeria Machado	MG752602	PRNHA707-18
11864	46294	INPA	ICT	PreservedSpecimen	Other material	Serrasalmus altispinis Merckx, Jégu & Santos 2000	Animalia	Chordata	Actinopterygii	Characiformes	Serrasalmidae	Serrasalmus	altispinis	species	Machado, V.	-4.56327	-56.2605	Brazil	Pará	Tapajós	2012-11-29	rio Itapacura - PA	Valeria Machado	MG752603	PRNHA695-18
11997	46287	INPA	ICT	PreservedSpecimen	Other material	Serrasalmus altispinis Merckx, Jégu & Santos 2000	Animalia	Chordata	Actinopterygii	Characiformes	Serrasalmidae	Serrasalmus	altispinis	species	Andrade, M.	-0.96902	-61.90061	Brazil	Roraima	Branco	2013-02-17	Lago margem direita do rio Branco - RR	Valeria Machado	MG752604	PRNHA277-18
11998	46287	INPA	ICT	PreservedSpecimen	Other material	Serrasalmus altispinis Merckx, Jégu & Santos 2000	Animalia	Chordata	Actinopterygii	Characiformes	Serrasalmidae	Serrasalmus	altispinis	species	Andrade, M.	-0.96902	-61.90061	Brazil	Roraima	Branco	2013-02-17	Lago margem direita do rio Branco - RR	Valeria Machado	MG752605	PRNHA278-18
14197	14197	UFAM	CTGA	MaterialSample	Other material	Serrasalmus altispinis Merckx, Jégu & Santos 2000	Animalia	Chordata	Actinopterygii	Characiformes	Serrasalmidae	Serrasalmus	altispinis	species	Andrade, M.	1.73088	-61.05404	Brazil	Roraima	Branco	2013-10-16	rio Branco - RR prox. A comunidade Vista Alegre	Valeria Machado	MG752606	PRNHA247-18
15373	23448	INPA	ICT	PreservedSpecimen	Other material	Serrasalmus altispinis Merckx, Jégu & Santos 2000	Animalia	Chordata	Actinopterygii	Characiformes	Serrasalmidae	Serrasalmus	altispinis	species	Machado, V.	-4.71861	-56.63944	Brazil	Pará	Tapajós	2015-10-08	localidade 1 rio Tapajós	Valeria Machado	MG752607	PRNHA720-18
100641	37258	INPA	ICT	PreservedSpecimen	Other material	Serrasalmus altispinis Merckx, Jégu & Santos 2000	Animalia	Chordata	Actinopterygii	Characiformes	Serrasalmidae	Serrasalmus	altispinis	species	Bastos, D. | Ota, R.	-2.1754	-58.17393	Brazil	Amazonas	Jatapu	2011-10-01	Ressaca do Jatapu	L. Rapp Py-Daniel, et al.	MG752608	PRNHA406-18
15280	15280	UFAM	CTGA	MaterialSample	Other material	Serrasalmus brandtii, Lütken, 1875	Animalia	Chordata	Actinopterygii	Characiformes	Serrasalmidae	Serrasalmus	brandtii	species	Machado, V.	-14.35096	-43.78833	Brazil	Minas Gerais/Bahia	São Francisco	2015-03-11	rio São Francisco prox a Malhada	Valeria Machado	MG752609	PRNHA599-18
15281	15281	UFAM	CTGA	MaterialSample	Other material	Serrasalmus brandtii, Lütken, 1875	Animalia	Chordata	Actinopterygii	Characiformes	Serrasalmidae	Serrasalmus	brandtii	species	Machado, V.	-14.35096	-43.78833	Brazil	Minas Gerais/Bahia	São Francisco	2015-03-11	rio São Francisco prox a Malhada	Valeria Machado	MG752610	PRNHA600-18
15282	56739	INPA	ICT	PreservedSpecimen	Other material	Serrasalmus brandtii, Lütken, 1875	Animalia	Chordata	Actinopterygii	Characiformes	Serrasalmidae	Serrasalmus	brandtii	species	Machado, V.	-14.33722	-43.82527	Brazil	Minas Gerais/Bahia	São Francisco	2015-03-12	rio São Francisco na foz do rio Carinhanha	Valeria Machado	MG752611	PRNHA601-18
15305	56739	INPA	ICT	PreservedSpecimen	Other material	Serrasalmus brandtii, Lütken, 1875	Animalia	Chordata	Actinopterygii	Characiformes	Serrasalmidae	Serrasalmus	brandtii	species	Machado, V.	-14.33722	-43.82527	Brazil	Minas Gerais/Bahia	São Francisco	2015-03-12	rio São Francisco na foz do rio Carinhanha	Valeria Machado	MG752612	PRNHA602-18
15330	15330	UFAM	CTGA	MaterialSample	Other material	Serrasalmus brandtii, Lütken, 1875	Animalia	Chordata	Actinopterygii	Characiformes	Serrasalmidae	Serrasalmus	brandtii	species	Machado, V.	-14.33722	-43.82527	Brazil	Minas Gerais/Bahia	São Francisco	2015-03-12	rio São Francisco na foz do rio Carinhanha	Valeria Machado	MG752613	PRNHA603-18
14371	46322	INPA	ICT	PreservedSpecimen	Other material	Serrasalmus compressus Jégu, Leão & Santos 1991	Animalia	Chordata	Actinopterygii	Characiformes	Serrasalmidae	Serrasalmus	compressus	species	Andrade, M.	-1.67511	-57.47677	Brazil	Amazonas	Nhamundá	2013-11-25	Com. Chave - rio Nhamundá	Valeria Machado	MG752614	PRNHA534-18
15014	15014	UFAM	CTGA	MaterialSample	Other material	Serrasalmus compressus Jégu, Leão & Santos 1991	Animalia	Chordata	Actinopterygii	Characiformes	Serrasalmidae	Serrasalmus	compressus	species	Andrade, M.	-7.26011	-60.63694	Brazil	Amazonas	Aripuanã	2014-11-20	Paraná da dona Rosa, rio Aripuanã - AM	Valeria Machado	MG752615	PRNHA149-18
15015	56748	INPA	ICT	PreservedSpecimen	Other material	Serrasalmus compressus Jégu, Leão & Santos 1991	Animalia	Chordata	Actinopterygii	Characiformes	Serrasalmidae	Serrasalmus	compressus	species	Andrade, M.	-7.26011	-60.63694	Brazil	Amazonas	Aripuanã	2014-11-20	Paraná da dona Rosa, rio Aripuanã - AM	Valeria Machado	MG752616	PRNHA150-18
15016	56748	INPA	ICT	PreservedSpecimen	Other material	Serrasalmus compressus Jégu, Leão & Santos 1991	Animalia	Chordata	Actinopterygii	Characiformes	Serrasalmidae	Serrasalmus	compressus	species	Andrade, M.	-7.26011	-60.63694	Brazil	Amazonas	Aripuanã	2014-11-20	Paraná da dona Rosa, rio Aripuanã - AM	Valeria Machado	MG752617	PRNHA151-18
15017	15017	UFAM	CTGA	MaterialSample	Other material	Serrasalmus compressus Jégu, Leão & Santos 1991	Animalia	Chordata	Actinopterygii	Characiformes	Serrasalmidae	Serrasalmus	compressus	species	Andrade, M.	-7.26011	-60.63694	Brazil	Amazonas	Aripuanã	2014-11-20	Paraná da dona Rosa, rio Aripuanã - AM	Valeria Machado	MG752618	PRNHA152-18
12167	46285	INPA	ICT	PreservedSpecimen	Other material	Serrasalmus elongatus Kner 1858	Animalia	Chordata	Actinopterygii	Characiformes	Serrasalmidae	Serrasalmus	elongatus	species	Machado, V.	-0.96902	-61.90061	Brazil	Roraima	Branco	2013-02-17	Lago margem direita do rio Branco - RR	Valeria Machado	MG752619	PRNHA244-18
12168	46285	INPA	ICT	PreservedSpecimen	Other material	Serrasalmus elongatus Kner 1858	Animalia	Chordata	Actinopterygii	Characiformes	Serrasalmidae	Serrasalmus	elongatus	species	Machado, V.	-0.96902	-61.90061	Brazil	Roraima	Branco	2013-02-17	Lago margem direita do rio Branco - RR	Valeria Machado	MG752620	PRNHA245-18
12190	46285	INPA	ICT	PreservedSpecimen	Other material	Serrasalmus elongatus Kner 1858	Animalia	Chordata	Actinopterygii	Characiformes	Serrasalmidae	Serrasalmus	elongatus	species	Machado, V.	-1.06075	-61.85	Brazil	Roraima	Branco	2013-02-16	enseada no baixo rio Branco - RR	Valeria Machado	MG752621	PRNHA246-18
15260	15260	UFAM	CTGA	MaterialSample	Other material	Serrasalmus elongatus Kner 1858	Animalia	Chordata	Actinopterygii	Characiformes	Serrasalmidae	Serrasalmus	elongatus	species	Machado, V.	-3.63394	-59.89523	Brazil	Amazonas	Madeira	2014-12-23	lago do Pirainha, Paraná do Mamori, interfluvio Purus - Madeira	Valeria Machado	MG752622	PRNHA311-18
102039	41666	INPA	ICT	PreservedSpecimen	Other material	Serrasalmus elongatus Kner 1858	Animalia	Chordata	Actinopterygii	Characiformes	Serrasalmidae	Serrasalmus	elongatus	species	Rapp Py-Daniel, L. et al.	-4.99722	-62.99388	Brazil	Amazonas	Purus	2012-08-10	Igarapé Castanhalzinho à jusante de Turiaçu, marg. esquerda	L. Rapp Py-Daniel, et al.	MG752623	PRNHA923-18
105792	50434	INPA	ICT	PreservedSpecimen	Other material	Serrasalmus elongatus Kner 1858	Animalia	Chordata	Actinopterygii	Characiformes	Serrasalmidae	Serrasalmus	elongatus	species	Ota, R.	-1.4404	-56.77522	Brazil	Pará	Trombetas	NA	Lago marginal, na margem esquerda do rio Trombetas	L. Rapp Py-Daniel, et al.	MG752624	PRNHA790-18
2746	2746	UFAM	CTGA	MaterialSample	Other material	Serrasalmus gibbus Castelnau 1855	Animalia	Chordata	Actinopterygii	Characiformes	Serrasalmidae	Serrasalmus	gibbus	species	Zuanon, J.	-6.14894	-48.36074	Brazil	Para	Araguaia	2009-09-10	r. Araguaia /Reservatório de AHE-SI/Sat.Isabel/PA	Natasha Verdasca	MG752625	PRNHA073-18
2758	2758	UFAM	CTGA	MaterialSample	Other material	Serrasalmus gibbus Castelnau 1855	Animalia	Chordata	Actinopterygii	Characiformes	Serrasalmidae	Serrasalmus	gibbus	species	Zuanon, J.	-6.14894	-48.36074	Brazil	Para	Araguaia	2009-09-10	r. Araguaia /Reservatório de AHE-SI/Sat.Isabel/PA	Natasha Verdasca	MG752626	PRNHA074-18
2791	2791	UFAM	CTGA	MaterialSample	Other material	Serrasalmus gibbus Castelnau 1855	Animalia	Chordata	Actinopterygii	Characiformes	Serrasalmidae	Serrasalmus	gibbus	species	Zuanon, J.	-6.14894	-48.36074	Brazil	Para	Araguaia	2009-09-10	r. Araguaia /Reservatório de AHE-SI/Sat.Isabel/PA	Natasha Verdasca	MG752627	PRNHA075-18
2938	2938	UFAM	CTGA	MaterialSample	Other material	Serrasalmus gibbus Castelnau 1855	Animalia	Chordata	Actinopterygii	Characiformes	Serrasalmidae	Serrasalmus	gibbus	species	Zuanon, J.	-6.14894	-48.36074	Brazil	Para	Araguaia	2009-09-10	r. Araguaia /Reservatório de AHE-SI/Sat.Isabel/PA	Natasha Verdasca	MG752628	PRNHA081-18
2939	2939	UFAM	CTGA	MaterialSample	Other material	Serrasalmus gibbus Castelnau 1855	Animalia	Chordata	Actinopterygii	Characiformes	Serrasalmidae	Serrasalmus	gibbus	species	Zuanon, J.	-6.14894	-48.36074	Brazil	Para	Araguaia	2009-09-10	r. Araguaia /Reservatório de AHE-SI/Sat.Isabel/PA	Natasha Verdasca	MG752629	PRNHA082-18
2940	2940	UFAM	CTGA	MaterialSample	Other material	Serrasalmus gibbus Castelnau 1855	Animalia	Chordata	Actinopterygii	Characiformes	Serrasalmidae	Serrasalmus	gibbus	species	Zuanon, J.	-6.14894	-48.36074	Brazil	Para	Araguaia	2009-09-10	r. Araguaia /Reservatório de AHE-SI/Sat.Isabel/PA	Natasha Verdasca	MG752630	PRNHA083-18
3329	3329	UFAM	CTGA	MaterialSample	Other material	Serrasalmus gibbus Castelnau 1855	Animalia	Chordata	Actinopterygii	Characiformes	Serrasalmidae	Serrasalmus	gibbus	species	Zuanon, J.	-5.61084	-48.13106	Brazil	Tocantins	Araguaia	2009-09-16	Araguaia river, near Araguatins city	Natasha Verdasca	MG752631	PRNHA076-18
3330	3330	UFAM	CTGA	MaterialSample	Other material	Serrasalmus gibbus Castelnau 1855	Animalia	Chordata	Actinopterygii	Characiformes	Serrasalmidae	Serrasalmus	gibbus	species	Zuanon, J.	-5.61084	-48.13106	Brazil	Tocantins	Araguaia	2009-09-16	Araguaia river, near Araguatins city	Natasha Verdasca	MG752632	PRNHA077-18
4565	4565	UFAM	CTGA	MaterialSample	Other material	Serrasalmus gibbus Castelnau 1855	Animalia	Chordata	Actinopterygii	Characiformes	Serrasalmidae	Serrasalmus	gibbus	species	Zuanon, J.	-5.36263	-47.86833	Brazil	Pará	Tocantins	2009-12-17	Pe. São S. do Tocantins	Natasha Verdasca	MG752633	PRNHA084-18
4566	4566	UFAM	CTGA	MaterialSample	Other material	Serrasalmus gibbus Castelnau 1855	Animalia	Chordata	Actinopterygii	Characiformes	Serrasalmidae	Serrasalmus	gibbus	species	Zuanon, J.	-5.36263	-47.86833	Brazil	Pará	Tocantins	2009-12-17	Pe. São S. do Tocantins	Natasha Verdasca	MG752634	PRNHA085-18
5755	5755	UFAM	CTGA	MaterialSample	Other material	Serrasalmus gibbus Castelnau 1855	Animalia	Chordata	Actinopterygii	Characiformes	Serrasalmidae	Serrasalmus	gibbus	species	Machado, V.	-3.01905	-49.73781	Brazil	Pará	Tocantins	2009-11-06	Tocantins river, rear Baiao cty	Valeria Machado	MG752635	PRNHA068-18
5756	5756	UFAM	CTGA	MaterialSample	Other material	Serrasalmus gibbus Castelnau 1855	Animalia	Chordata	Actinopterygii	Characiformes	Serrasalmidae	Serrasalmus	gibbus	species	Machado, V.	-3.01905	-49.73781	Brazil	Pará	Tocantins	2009-11-06	Tocantins river, rear Baiao cty	Valeria Machado	MG752636	PRNHA069-18
5953	5953	UFAM	CTGA	MaterialSample	Other material	Serrasalmus gibbus Castelnau 1855	Animalia	Chordata	Actinopterygii	Characiformes	Serrasalmidae	Serrasalmus	gibbus	species	Machado, V.	-3.80822	-49.67135	Brazil	Pará	Tocantins	2009-11-09	Tocantins river, rear Tucurui cty	Valeria Machado	MG752637	PRNHA086-18
5954	5954	UFAM	CTGA	MaterialSample	Other material	Serrasalmus gibbus Castelnau 1855	Animalia	Chordata	Actinopterygii	Characiformes	Serrasalmidae	Serrasalmus	gibbus	species	Machado, V.	-3.80822	-49.67135	Brazil	Pará	Tocantins	2009-11-09	Tocantins river, rear Tucurui cty	Valeria Machado	MG752638	PRNHA087-18
5955	5955	UFAM	CTGA	MaterialSample	Other material	Serrasalmus gibbus Castelnau 1855	Animalia	Chordata	Actinopterygii	Characiformes	Serrasalmidae	Serrasalmus	gibbus	species	Machado, V.	-3.80822	-49.67135	Brazil	Pará	Tocantins	2009-11-09	Tocantins river, rear Tucurui cty	Valeria Machado	MG752639	PRNHA088-18
12345	12345	UFAM	CTGA	MaterialSample	Other material	Serrasalmus gouldingi Fink & Machado-Allison 1992	Animalia	Chordata	Actinopterygii	Characiformes	Serrasalmidae	Serrasalmus	gouldingi	species	Machado, V.	-0.32547	-64.13447	Brazil	Amazonas	Negro	2013-02-25	Jaradí - rio Negro próx. Santa Izabel	Valeria Machado	MG752640	PRNHA474-18
12346	52517	INPA	ICT	PreservedSpecimen	Other material	Serrasalmus gouldingi Fink & Machado-Allison 1992	Animalia	Chordata	Actinopterygii	Characiformes	Serrasalmidae	Serrasalmus	gouldingi	species	Machado, V.	-0.32547	-64.13447	Brazil	Amazonas	Negro	2013-02-25	Jaradí - rio Negro próx. Santa Izabel	Valeria Machado	MG752641	PRNHA475-18
13120	13120	UFAM	CTGA	MaterialSample	Other material	Serrasalmus gouldingi Fink & Machado-Allison 1992	Animalia	Chordata	Actinopterygii	Characiformes	Serrasalmidae	Serrasalmus	gouldingi	species	Zuanon, J.	-4.71405	-61.33689	Brazil	Amazonas	Amazonas	2013-08-23	rio Preto do Igapó Açu, interfluvio Purus - Madeira	Valeria Machado	MG752642	PRNHA335-18
13121	13121	UFAM	CTGA	MaterialSample	Other material	Serrasalmus gouldingi Fink & Machado-Allison 1992	Animalia	Chordata	Actinopterygii	Characiformes	Serrasalmidae	Serrasalmus	gouldingi	species	Zuanon, J.	-4.71405	-61.33689	Brazil	Amazonas	Amazonas	2013-08-23	rio Preto do Igapó Açu, interfluvio Purus - Madeira	Valeria Machado	MG752643	PRNHA336-18
13122	13122	UFAM	CTGA	MaterialSample	Other material	Serrasalmus gouldingi Fink & Machado-Allison 1992	Animalia	Chordata	Actinopterygii	Characiformes	Serrasalmidae	Serrasalmus	gouldingi	species	Zuanon, J.	-4.71405	-61.33689	Brazil	Amazonas	Amazonas	2013-08-23	rio Preto do Igapó Açu, interfluvio Purus - Madeira	Valeria Machado	MG752644	PRNHA337-18
14277	46323	INPA	ICT	PreservedSpecimen	Other material	Serrasalmus gouldingi Fink & Machado-Allison 1992	Animalia	Chordata	Actinopterygii	Characiformes	Serrasalmidae	Serrasalmus	gouldingi	species	Andrade, M.	-1.83191	-57.0733	Brazil	Amazonas	Nhamundá	2013-11-20	Baixo rio Nhamundá	Valeria Machado	MG752645	PRNHA543-18
14278	46323	INPA	ICT	PreservedSpecimen	Other material	Serrasalmus gouldingi Fink & Machado-Allison 1992	Animalia	Chordata	Actinopterygii	Characiformes	Serrasalmidae	Serrasalmus	gouldingi	species	Andrade, M.	-1.83191	-57.0733	Brazil	Amazonas	Nhamundá	2013-11-20	Baixo rio Nhamundá	Valeria Machado	MG752646	PRNHA544-18
14280	46323	INPA	ICT	PreservedSpecimen	Other material	Serrasalmus gouldingi Fink & Machado-Allison 1992	Animalia	Chordata	Actinopterygii	Characiformes	Serrasalmidae	Serrasalmus	gouldingi	species	Andrade, M.	-1.83191	-57.0733	Brazil	Amazonas	Nhamundá	2013-11-20	Baixo rio Nhamundá	Valeria Machado	MG752647	PRNHA545-18
14281	46323	INPA	ICT	PreservedSpecimen	Other material	Serrasalmus gouldingi Fink & Machado-Allison 1992	Animalia	Chordata	Actinopterygii	Characiformes	Serrasalmidae	Serrasalmus	gouldingi	species	Andrade, M.	-1.83191	-57.0733	Brazil	Amazonas	Nhamundá	2013-11-20	Baixo rio Nhamundá	Valeria Machado	MG752648	PRNHA546-18
14299	14299	UFAM	CTGA	MaterialSample	Other material	Serrasalmus gouldingi Fink & Machado-Allison 1992	Animalia	Chordata	Actinopterygii	Characiformes	Serrasalmidae	Serrasalmus	gouldingi	species	Andrade, M.	-1.83191	-57.0733	Brazil	Amazonas	Nhamundá	2013-11-20	Baixo rio Nhamundá	Valeria Machado	MG752649	PRNHA554-18
14300	14300	UFAM	CTGA	MaterialSample	Other material	Serrasalmus gouldingi Fink & Machado-Allison 1992	Animalia	Chordata	Actinopterygii	Characiformes	Serrasalmidae	Serrasalmus	gouldingi	species	Andrade, M.	-1.83191	-57.0733	Brazil	Amazonas	Nhamundá	2013-11-20	Baixo rio Nhamundá	Valeria Machado	MG752650	PRNHA555-18
14378	46325	INPA	ICT	PreservedSpecimen	Other material	Serrasalmus gouldingi Fink & Machado-Allison 1992	Animalia	Chordata	Actinopterygii	Characiformes	Serrasalmidae	Serrasalmus	gouldingi	species	Andrade, M.	-1.67511	-57.47677	Brazil	Amazonas	Nhamundá	2013-11-25	Com. Chave - rio Nhamundá	Valeria Machado	MG752651	PRNHA549-18
14642	14642	UFAM	CTGA	MaterialSample	Other material	Serrasalmus gouldingi Fink & Machado-Allison 1992	Animalia	Chordata	Actinopterygii	Characiformes	Serrasalmidae	Serrasalmus	gouldingi	species	Machado, V.	1.18446	-66.83651	Brazil	Amazonas	Negro	2014-02-24	Igarapé atrás da Vila de Cucuí - alto rio Negro	Valeria Machado	MG752652	PRNHA477-18
14643	14643	UFAM	CTGA	MaterialSample	Other material	Serrasalmus gouldingi Fink & Machado-Allison 1992	Animalia	Chordata	Actinopterygii	Characiformes	Serrasalmidae	Serrasalmus	gouldingi	species	Machado, V.	1.18446	-66.83651	Brazil	Amazonas	Negro	2014-02-24	Igarapé atrás da Vila de Cucuí - alto rio Negro	Valeria Machado	MG752653	PRNHA478-18
14644	14644	UFAM	CTGA	MaterialSample	Other material	Serrasalmus gouldingi Fink & Machado-Allison 1992	Animalia	Chordata	Actinopterygii	Characiformes	Serrasalmidae	Serrasalmus	gouldingi	species	Machado, V.	1.18446	-66.83651	Brazil	Amazonas	Negro	2014-02-24	Igarapé atrás da Vila de Cucuí - alto rio Negro	Valeria Machado	MG752654	PRNHA479-18
15012	15012	UFAM	CTGA	MaterialSample	Other material	Serrasalmus gouldingi Fink & Machado-Allison 1992	Animalia	Chordata	Actinopterygii	Characiformes	Serrasalmidae	Serrasalmus	gouldingi	species	Machado, V.	-7.26011	-60.63694	Brazil	Amazonas	Aripuanã	2014-11-20	Paraná da dona Rosa, rio Aripuanã - AM	Valeria Machado	MG752655	PRNHA153-18
15013	56747	INPA	ICT	PreservedSpecimen	Other material	Serrasalmus gouldingi Fink & Machado-Allison 1992	Animalia	Chordata	Actinopterygii	Characiformes	Serrasalmidae	Serrasalmus	gouldingi	species	Machado, V.	-7.26011	-60.63694	Brazil	Amazonas	Aripuanã	2014-11-20	Paraná da dona Rosa, rio Aripuanã - AM	Valeria Machado	MG752656	PRNHA154-18
15085	56747	INPA	ICT	PreservedSpecimen	Other material	Serrasalmus gouldingi Fink & Machado-Allison 1992	Animalia	Chordata	Actinopterygii	Characiformes	Serrasalmidae	Serrasalmus	gouldingi	species	Machado, V.	-5.2333	-60.30737	Brazil	Amazonas	Aripuanã	2014-11-21	Lago Aracu, margem direita rio Aripuanã -AM	Valeria Machado	MG752657	PRNHA155-18
15251	15251	UFAM	CTGA	MaterialSample	Other material	Serrasalmus gouldingi Fink & Machado-Allison 1992	Animalia	Chordata	Actinopterygii	Characiformes	Serrasalmidae	Serrasalmus	gouldingi	species	Andrade, M.	-3.68763	-59.95036	Brazil	Amazonas	Madeira	2014-12-22	lago do Tracajá, Paraná do Mamori, interfluvio Purus - Madeira	Valeria Machado	MG752658	PRNHA313-18
15252	15252	UFAM	CTGA	MaterialSample	Other material	Serrasalmus gouldingi Fink & Machado-Allison 1992	Animalia	Chordata	Actinopterygii	Characiformes	Serrasalmidae	Serrasalmus	gouldingi	species	Andrade, M.	-3.68763	-59.95036	Brazil	Amazonas	Madeira	2014-12-22	lago do Tracajá, Paraná do Mamori, interfluvio Purus - Madeira	Valeria Machado	MG752659	PRNHA314-18
15253	15253	UFAM	CTGA	MaterialSample	Other material	Serrasalmus gouldingi Fink & Machado-Allison 1992	Animalia	Chordata	Actinopterygii	Characiformes	Serrasalmidae	Serrasalmus	gouldingi	species	Andrade, M.	-3.68763	-59.95036	Brazil	Amazonas	Madeira	2014-12-22	lago do Tracajá, Paraná do Mamori, interfluvio Purus - Madeira	Valeria Machado	MG752660	PRNHA315-18
15254	15254	UFAM	CTGA	MaterialSample	Other material	Serrasalmus gouldingi Fink & Machado-Allison 1992	Animalia	Chordata	Actinopterygii	Characiformes	Serrasalmidae	Serrasalmus	gouldingi	species	Andrade, M.	-3.68763	-59.95036	Brazil	Amazonas	Madeira	2014-12-22	lago do Tracajá, Paraná do Mamori, interfluvio Purus - Madeira	Valeria Machado	MG752661	PRNHA316-18
15255	15255	UFAM	CTGA	MaterialSample	Other material	Serrasalmus gouldingi Fink & Machado-Allison 1992	Animalia	Chordata	Actinopterygii	Characiformes	Serrasalmidae	Serrasalmus	gouldingi	species	Andrade, M.	-3.68763	-59.95036	Brazil	Amazonas	Madeira	2014-12-22	lago do Tracajá, Paraná do Mamori, interfluvio Purus - Madeira	Valeria Machado	MG752662	PRNHA317-18
100397	37203	INPA	ICT	PreservedSpecimen	Other material	Serrasalmus gouldingi Fink & Machado-Allison 1992	Animalia	Chordata	Actinopterygii	Characiformes	Serrasalmidae	Serrasalmus	gouldingi	species	Bastos, D. | Ota, R.	-2.1754	-58.17393	Brazil	Amazonas	Jatapu	2011-09-28	Ressaca do Jatapu	L. Rapp Py-Daniel, et al.	MG752663	PRNHA410-18
100651	37268	INPA	ICT	PreservedSpecimen	Other material	Serrasalmus gouldingi Fink & Machado-Allison 1992	Animalia	Chordata	Actinopterygii	Characiformes	Serrasalmidae	Serrasalmus	gouldingi	species	Bastos, D. | Ota, R.	-2.00486	-58.26636	Brazil	Amazonas	Jatapu	2011-10-01	Ressaca do Jatapu	L. Rapp Py-Daniel, et al.	MG752664	PRNHA411-18
105659	50263	INPA	ICT	PreservedSpecimen	Other material	Serrasalmus gouldingi Fink & Machado-Allison 1992	Animalia	Chordata	Actinopterygii	Characiformes	Serrasalmidae	Serrasalmus	gouldingi	species	Ota, R.	-1.46597	-56.82861	Brazil	Pará	Trombetas	NA	Lago na boca do igarapé Água Fria, na margem direita do rio Trombetas	L. Rapp Py-Daniel, et al.	MG752665	PRNHA785-18
105772	50184	INPA	ICT	PreservedSpecimen	Other material	Serrasalmus gouldingi Fink & Machado-Allison 1992	Animalia	Chordata	Actinopterygii	Characiformes	Serrasalmidae	Serrasalmus	gouldingi	species	Ota, R.	-1.4404	-56.77522	Brazil	Pará	Trombetas	NA	Lago marginal, na margem esquerda do rio Trombetas	L. Rapp Py-Daniel, et al.	MG752666	PRNHA791-18
105774	50184	INPA	ICT	PreservedSpecimen	Other material	Serrasalmus gouldingi Fink & Machado-Allison 1992	Animalia	Chordata	Actinopterygii	Characiformes	Serrasalmidae	Serrasalmus	gouldingi	species	Ota, R.	-1.4404	-56.77522	Brazil	Pará	Trombetas	NA	Lago marginal, na margem esquerda do rio Trombetas	L. Rapp Py-Daniel, et al.	MG752667	PRNHA792-18
105775	50184	INPA	ICT	PreservedSpecimen	Other material	Serrasalmus gouldingi Fink & Machado-Allison 1992	Animalia	Chordata	Actinopterygii	Characiformes	Serrasalmidae	Serrasalmus	gouldingi	species	Ota, R.	-1.4404	-56.77522	Brazil	Pará	Trombetas	NA	Lago marginal, na margem esquerda do rio Trombetas	L. Rapp Py-Daniel, et al.	MG752668	PRNHA793-18
105814	50184	INPA	ICT	PreservedSpecimen	Other material	Serrasalmus gouldingi Fink & Machado-Allison 1992	Animalia	Chordata	Actinopterygii	Characiformes	Serrasalmidae	Serrasalmus	gouldingi	species	Ota, R.	-1.4404	-56.77522	Brazil	Pará	Trombetas	NA	Lago marginal, na margem esquerda do rio Trombetas	L. Rapp Py-Daniel, et al.	MG752669	PRNHA795-18
11996	46288	INPA	ICT	PreservedSpecimen	Other material	Serrasalmus hastatus Fink & Machado-Allison 2001	Animalia	Chordata	Actinopterygii	Characiformes	Serrasalmidae	Serrasalmus	hastatus	species	Ota, R.	-0.96902	-61.90061	Brazil	Roraima	Branco	2013-02-17	Lago margem direita do rio Branco - RR	Valeria Machado	MG752670	PRNHA265-18
11999	46288	INPA	ICT	PreservedSpecimen	Other material	Serrasalmus hastatus Fink & Machado-Allison 2001	Animalia	Chordata	Actinopterygii	Characiformes	Serrasalmidae	Serrasalmus	hastatus	species	Ota, R.	-0.96902	-61.90061	Brazil	Roraima	Branco	2013-02-17	Lago margem direita do rio Branco - RR	Valeria Machado	MG752671	PRNHA266-18
12000	46288	INPA	ICT	PreservedSpecimen	Other material	Serrasalmus hastatus Fink & Machado-Allison 2001	Animalia	Chordata	Actinopterygii	Characiformes	Serrasalmidae	Serrasalmus	hastatus	species	Ota, R.	-0.96902	-61.90061	Brazil	Roraima	Branco	2013-02-17	Lago margem direita do rio Branco - RR	Valeria Machado	MG752672	PRNHA267-18
12001	46288	INPA	ICT	PreservedSpecimen	Other material	Serrasalmus hastatus Fink & Machado-Allison 2001	Animalia	Chordata	Actinopterygii	Characiformes	Serrasalmidae	Serrasalmus	hastatus	species	Ota, R.	-0.96902	-61.90061	Brazil	Roraima	Branco	2013-02-17	Lago margem direita do rio Branco - RR	Valeria Machado	MG752673	PRNHA268-18
12003	46288	INPA	ICT	PreservedSpecimen	Other material	Serrasalmus hastatus Fink & Machado-Allison 2001	Animalia	Chordata	Actinopterygii	Characiformes	Serrasalmidae	Serrasalmus	hastatus	species	Ota, R.	-0.96902	-61.90061	Brazil	Roraima	Branco	2013-02-17	Lago margem direita do rio Branco - RR	Valeria Machado	MG752674	PRNHA269-18
4865	4865	UFAM	CTGA	MaterialSample	Other material	Serrasalmus maculatus Kner 1858	Animalia	Chordata	Actinopterygii	Characiformes	Serrasalmidae	Serrasalmus	maculatus	species	Zuanon, J.	-5.36263	-48.77338	Brazil	Para	Araguaia	2009-12-21	r. Araguaia prox do encontro com o r. Tocantins	Natasha Verdasca	MG752675	PRNHA078-18
4866	4866	UFAM	CTGA	MaterialSample	Other material	Serrasalmus maculatus Kner 1858	Animalia	Chordata	Actinopterygii	Characiformes	Serrasalmidae	Serrasalmus	maculatus	species	Zuanon, J.	-5.36263	-48.77338	Brazil	Para	Araguaia	2009-12-21	r. Araguaia prox do encontro com o r. Tocantins	Natasha Verdasca	MG752676	PRNHA079-18
15258	15258	UFAM	CTGA	MaterialSample	Other material	Serrasalmus maculatus Kner 1858	Animalia	Chordata	Actinopterygii	Characiformes	Serrasalmidae	Serrasalmus	maculatus	species	Machado, V.	-3.63394	-59.89523	Brazil	Amazonas	Madeira	2014-12-23	lago do Pirainha, Paraná do Mamori, interfluvio Purus - Madeira	Valeria Machado	MG752677	PRNHA323-18
1824	1824	UFAM	CTGA	MaterialSample	Other material	Serrasalmus manueli (Fernández-Yépez & Ramírez 1967)	Animalia	Chordata	Actinopterygii	Characiformes	Serrasalmidae	Serrasalmus	manueli	species	Fernández, H. | Ortí, G.	-3.81421	-52.63687	Brazil	Pará	Xingu	2008-08-19	Ilha do Curapé, rio Iriri	Natasha Verdasca	MG752678	PRNHA858-18
1825	1825	UFAM	CTGA	MaterialSample	Other material	Serrasalmus manueli (Fernández-Yépez & Ramírez 1967)	Animalia	Chordata	Actinopterygii	Characiformes	Serrasalmidae	Serrasalmus	manueli	species	Fernández, H. | Ortí, G.	-3.81421	-52.63687	Brazil	Pará	Xingu	2008-08-19	Ilha do Curapé, rio Iriri	Natasha Verdasca	MG752679	PRNHA859-18
1835	1835	UFAM	CTGA	MaterialSample	Other material	Serrasalmus manueli (Fernández-Yépez & Ramírez 1967)	Animalia	Chordata	Actinopterygii	Characiformes	Serrasalmidae	Serrasalmus	manueli	species	Fernández, H. | Ortí, G.	-3.81421	-52.63687	Brazil	Pará	Xingu	2008-08-19	Ilha do Curapé, rio Iriri	Natasha Verdasca	MG752680	PRNHA891-18
1853	1853	UFAM	CTGA	MaterialSample	Other material	Serrasalmus manueli (Fernández-Yépez & Ramírez 1967)	Animalia	Chordata	Actinopterygii	Characiformes	Serrasalmidae	Serrasalmus	manueli	species	Andrade, M.	-3.36778	-51.9997	Brazil	Pará	Xingu	NA	Brasil, Pará, Altamira, Rio Xingu, Pedral do Reboque Velho	Marcelo Andrade	MG752681	PRNHA898-18
1912	1912	UFAM	CTGA	MaterialSample	Other material	Serrasalmus manueli (Fernández-Yépez & Ramírez 1967)	Animalia	Chordata	Actinopterygii	Characiformes	Serrasalmidae	Serrasalmus	manueli	species	Fernández, H. | Ortí, G.	-4.4642	-53.67629	Brazil	Pará	Xingu	2008-08-20	Boca do rio Novo	Valeria Machado	MG752682	PRNHA892-18
1913	1913	UFAM	CTGA	MaterialSample	Other material	Serrasalmus manueli (Fernández-Yépez & Ramírez 1967)	Animalia	Chordata	Actinopterygii	Characiformes	Serrasalmidae	Serrasalmus	manueli	species	Fernández, H. | Ortí, G.	-4.4642	-53.67629	Brazil	Pará	Xingu	2008-08-20	Boca do rio Novo	Valeria Machado	MG752683	PRNHA893-18
5503	5503	UFAM	CTGA	MaterialSample	Other material	Serrasalmus manueli (Fernández-Yépez & Ramírez 1967)	Animalia	Chordata	Actinopterygii	Characiformes	Serrasalmidae	Serrasalmus	manueli	species	Machado, V.	-3.4275	-52.22833	Brazil	Pará	Xingu	2009-09-21	Rio Xingu	Valeria Machado	MG752684	PRNHA894-18
5504	5504	UFAM	CTGA	MaterialSample	Other material	Serrasalmus manueli (Fernández-Yépez & Ramírez 1967)	Animalia	Chordata	Actinopterygii	Characiformes	Serrasalmidae	Serrasalmus	manueli	species	Machado, V.	-3.4275	-52.22833	Brazil	Pará	Xingu	2009-09-21	Rio Xingu	Valeria Machado	MG752685	PRNHA895-18
11310	11310	UFAM	CTGA	MaterialSample	Other material	Serrasalmus manueli (Fernández-Yépez & Ramírez 1967)	Animalia	Chordata	Actinopterygii	Characiformes	Serrasalmidae	Serrasalmus	manueli	species	Souza, L.	-3.51815	-51.71033	Brazil	Pará	Xingu	2012-09-04	Rio Bacajá	Valeria Machado	MG752686	PRNHA897-18
11540	46297	INPA	ICT	PreservedSpecimen	Other material	Serrasalmus manueli (Fernández-Yépez & Ramírez 1967)	Animalia	Chordata	Actinopterygii	Characiformes	Serrasalmidae	Serrasalmus	manueli	species	Andrade, M.	-4.55244	-56.28869	Brazil	Pará	Tapajós	2012-11-23	rio Tapajós a montante das corredeiras de São Luis do Tapajós	Valeria Machado	MG752687	PRNHA699-18
11621	46297	INPA	ICT	PreservedSpecimen	Other material	Serrasalmus manueli (Fernández-Yépez & Ramírez 1967)	Animalia	Chordata	Actinopterygii	Characiformes	Serrasalmidae	Serrasalmus	manueli	species	Andrade, M.	-4.55244	-56.28869	Brazil	Pará	Tapajós	2012-11-25	rio Tapajós a montante das corredeiras de São Luis do Tapajós	Valeria Machado	MG752688	PRNHA700-18
11647	11647	UFAM	CTGA	MaterialSample	Other material	Serrasalmus manueli (Fernández-Yépez & Ramírez 1967)	Animalia	Chordata	Actinopterygii	Characiformes	Serrasalmidae	Serrasalmus	manueli	species	Machado, V.	-4.55244	-56.28869	Brazil	Pará	Tapajós	2012-11-25	rio Tapajós a montante das corredeiras de São Luis do Tapajós	Valeria Machado	MG752689	PRNHA701-18
12372	23313	INPA	ICT	PreservedSpecimen	Other material	Serrasalmus manueli (Fernández-Yépez & Ramírez 1967)	Animalia	Chordata	Actinopterygii	Characiformes	Serrasalmidae	Serrasalmus	manueli	species	Machado, V.	-0.12025	-67.10202	Brazil	Amazonas	Negro	2014-02-25	rio Negro prox a São Gabriel da Cachoeira	Valeria Machado	MG752690	PRNHA476-18
13390	13390	UFAM	CTGA	MaterialSample	Other material	Serrasalmus manueli (Fernández-Yépez & Ramírez 1967)	Animalia	Chordata	Actinopterygii	Characiformes	Serrasalmidae	Serrasalmus	manueli	species	Machado, V.	3.94888	-67.92952	Colombia	Guainia	Orinoco	2013-09-05	Confluencia Guaviare - Inirida, bacia do Orinoco	Valeria Machado	MG752691	PRNHA338-18
13391	13391	UFAM	CTGA	MaterialSample	Other material	Serrasalmus manueli (Fernández-Yépez & Ramírez 1967)	Animalia	Chordata	Actinopterygii	Characiformes	Serrasalmidae	Serrasalmus	manueli	species	Machado, V.	3.94888	-67.92952	Colombia	Guainia	Orinoco	2013-09-05	Confluencia Guaviare - Inirida, bacia do Orinoco	Valeria Machado	MG752692	PRNHA339-18
13392	13392	UFAM	CTGA	MaterialSample	Other material	Serrasalmus manueli (Fernández-Yépez & Ramírez 1967)	Animalia	Chordata	Actinopterygii	Characiformes	Serrasalmidae	Serrasalmus	manueli	species	Machado, V.	3.94888	-67.92952	Colombia	Guainia	Orinoco	2013-09-05	Confluencia Guaviare - Inirida, bacia do Orinoco	Valeria Machado	MG752693	PRNHA340-18
13393	13393	UFAM	CTGA	MaterialSample	Other material	Serrasalmus manueli (Fernández-Yépez & Ramírez 1967)	Animalia	Chordata	Actinopterygii	Characiformes	Serrasalmidae	Serrasalmus	manueli	species	Machado, V.	3.94888	-67.92952	Colombia	Guainia	Orinoco	2013-09-05	Confluencia Guaviare - Inirida, bacia do Orinoco	Valeria Machado	MG752694	PRNHA341-18
14369	46323	INPA	ICT	PreservedSpecimen	Other material	Serrasalmus manueli (Fernández-Yépez & Ramírez 1967)	Animalia	Chordata	Actinopterygii	Characiformes	Serrasalmidae	Serrasalmus	manueli	species	Andrade, M.	-1.67511	-57.47677	Brazil	Amazonas	Nhamundá	2013-11-25	Com. Chave - rio Nhamundá	Valeria Machado	MG752695	PRNHA556-18
PITI186	46232	INPA	ICT	PreservedSpecimen	Other material	Serrasalmus manueli (Fernández-Yépez & Ramírez 1967)	Animalia	Chordata	Actinopterygii	Characiformes	Serrasalmidae	Serrasalmus	manueli	species	Birindelli, J. et al.	-1.11277	-59.60694	Brazil	Amazonas	Uatumã	2014-09-22	Rio Pitinga, na foz do rio Pitinguinha	L. Rapp Py-Daniel, et al.	MG752696	PRNHA571-18
PITI72	46107	INPA	ICT	PreservedSpecimen	Other material	Serrasalmus manueli (Fernández-Yépez & Ramírez 1967)	Animalia	Chordata	Actinopterygii	Characiformes	Serrasalmidae	Serrasalmus	manueli	species	Birindelli, J. et al.	-0.88777	-59.57444	Brazil	Amazonas	Uatumã	2014-09-19	Corredeira 40 ilhas - rio Pitinga	L. Rapp Py-Daniel, et al.	MG752697	PRNHA570-18
15259	15259	UFAM	CTGA	MaterialSample	Other material	Serrasalmus sp.	Animalia	Chordata	Actinopterygii	Characiformes	Serrasalmidae	Serrasalmus	NA	genus	Andrade, M.	-3.63394	-59.89523	Brazil	Amazonas	Madeira	2014-12-23	lago do Pirainha, Paraná do Mamori, interfluvio Purus - Madeira	Valeria Machado	MG752698	PRNHA312-18
1741	1741	UFAM	CTGA	MaterialSample	Other material	Serrasalmus rhombeus (Linnaeus 1766)	Animalia	Chordata	Actinopterygii	Characiformes	Serrasalmidae	Serrasalmus	rhombeus	species	Fernández, H. | Ortí, G.	-3.84083	-52.69611	Brazil	Pará	Xingu	2008-08-18	Cachoeira grande do Iriri	Valeria Machado	MG752699	PRNHA899-18
1798	1798	UFAM	CTGA	MaterialSample	Other material	Serrasalmus rhombeus (Linnaeus 1766)	Animalia	Chordata	Actinopterygii	Characiformes	Serrasalmidae	Serrasalmus	rhombeus	species	Fernández, H. | Ortí, G.	-4.27944	-53.49315	Brazil	Pará	Xingu	2008-08-17	Praia rochosa banco esquerdo do rio Iriri	Valeria Machado	MG752700	PRNHA900-18
1799	1799	UFAM	CTGA	MaterialSample	Other material	Serrasalmus rhombeus (Linnaeus 1766)	Animalia	Chordata	Actinopterygii	Characiformes	Serrasalmidae	Serrasalmus	rhombeus	species	Fernández, H. | Ortí, G.	-4.27944	-53.49315	Brazil	Pará	Xingu	2008-08-17	Praia rochosa banco esquerdo do rio Iriri	Valeria Machado	MG752701	PRNHA901-18
1861	1861	UFAM	CTGA	MaterialSample	Other material	Serrasalmus rhombeus (Linnaeus 1766)	Animalia	Chordata	Actinopterygii	Characiformes	Serrasalmidae	Serrasalmus	rhombeus	species	Fernández, H. | Ortí, G.	-3.81421	-52.63687	Brazil	Pará	Xingu	2008-08-19	Ilha do Curapé, rio Iriri	Valeria Machado	MG752702	PRNHA902-18
2137	2137	UFAM	CTGA	MaterialSample	Other material	Serrasalmus rhombeus (Linnaeus 1766)	Animalia	Chordata	Actinopterygii	Characiformes	Serrasalmidae	Serrasalmus	rhombeus	species	Willis, S.	-0.55027	-52.68944	Brazil	Amapá	Jari	2006-11-14	rio Jari near Iratapuru community	Natasha Verdasca	MG752703	PRNHA380-18
2141	2141	UFAM	CTGA	MaterialSample	Other material	Serrasalmus rhombeus (Linnaeus 1766)	Animalia	Chordata	Actinopterygii	Characiformes	Serrasalmidae	Serrasalmus	rhombeus	species	Willis, S.	-0.55027	-52.68944	Brazil	Amapá	Jari	2006-11-14	rio Jari near Iratapuru community	Natasha Verdasca	MG752704	PRNHA381-18
2143	2143	UFAM	CTGA	MaterialSample	Other material	Serrasalmus rhombeus (Linnaeus 1766)	Animalia	Chordata	Actinopterygii	Characiformes	Serrasalmidae	Serrasalmus	rhombeus	species	Willis, S.	0.865	-51.19069	Brazil	Amapá	Jari	2006-11-10	corredeiras do rio Araguari, em Ferreira Gomes	Natasha Verdasca	MG752705	PRNHA382-18
2687	2687	UFAM	CTGA	MaterialSample	Other material	Serrasalmus rhombeus (Linnaeus 1766)	Animalia	Chordata	Actinopterygii	Characiformes	Serrasalmidae	Serrasalmus	rhombeus	species	Zuanon, J.	-6.78927	-48.97752	Brazil	Para	Araguaia	2009-09-08	r. Araguaia /Montante de AHE-SI/Itaipava - Piçarra/PA	Natasha Verdasca	MG752706	PRNHA080-18
3697	3697	UFAM	CTGA	MaterialSample	Other material	Serrasalmus rhombeus (Linnaeus 1766)	Animalia	Chordata	Actinopterygii	Characiformes	Serrasalmidae	Serrasalmus	rhombeus	species	Machado, V.	-3.39235	-58.01389	Brazil	Amazonas	Amazonas	2009-10-23	lago Grande de Maués - AM	Valeria Machado	MG752707	PRNHA318-18
3698	3698	UFAM	CTGA	MaterialSample	Other material	Serrasalmus rhombeus (Linnaeus 1766)	Animalia	Chordata	Actinopterygii	Characiformes	Serrasalmidae	Serrasalmus	rhombeus	species	Machado, V.	-3.39235	-58.01389	Brazil	Amazonas	Amazonas	2009-10-23	lago Grande de Maués - AM	Valeria Machado	MG752708	PRNHA319-18
3699	3699	UFAM	CTGA	MaterialSample	Other material	Serrasalmus rhombeus (Linnaeus 1766)	Animalia	Chordata	Actinopterygii	Characiformes	Serrasalmidae	Serrasalmus	rhombeus	species	Machado, V.	-3.39235	-58.01389	Brazil	Amazonas	Amazonas	2009-10-23	lago Grande de Maués - AM	Valeria Machado	MG752709	PRNHA320-18
3847	3847	UFAM	CTGA	MaterialSample	Other material	Serrasalmus rhombeus (Linnaeus 1766)	Animalia	Chordata	Actinopterygii	Characiformes	Serrasalmidae	Serrasalmus	rhombeus	species	Machado, V.	-1.43628	-52.80328	Brazil	Para	Paru	2009-10-29	rio Paru	Valeria Machado	MG752710	PRNHA321-18
3848	3848	UFAM	CTGA	MaterialSample	Other material	Serrasalmus rhombeus (Linnaeus 1766)	Animalia	Chordata	Actinopterygii	Characiformes	Serrasalmidae	Serrasalmus	rhombeus	species	Machado, V.	-1.43628	-52.80328	Brazil	Para	Paru	2009-10-29	rio Paru	Valeria Machado	MG752711	PRNHA322-18
5426	5426	UFAM	CTGA	MaterialSample	Other material	Serrasalmus rhombeus (Linnaeus 1766)	Animalia	Chordata	Actinopterygii	Characiformes	Serrasalmidae	Serrasalmus	rhombeus	species	Machado, V.	-3.4275	-52.22833	Brazil	Pará	Xingu	2009-09-21	Rio Xingu	Valeria Machado	MG752712	PRNHA903-18
5427	5427	UFAM	CTGA	MaterialSample	Other material	Serrasalmus rhombeus (Linnaeus 1766)	Animalia	Chordata	Actinopterygii	Characiformes	Serrasalmidae	Serrasalmus	rhombeus	species	Machado, V.	-3.4275	-52.22833	Brazil	Pará	Xingu	2009-09-21	Rio Xingu	Valeria Machado	MG752713	PRNHA904-18
5428	5428	UFAM	CTGA	MaterialSample	Other material	Serrasalmus rhombeus (Linnaeus 1766)	Animalia	Chordata	Actinopterygii	Characiformes	Serrasalmidae	Serrasalmus	rhombeus	species	Machado, V.	-3.4275	-52.22833	Brazil	Pará	Xingu	2009-09-21	Rio Xingu	Valeria Machado	MG752714	PRNHA905-18
11071	11071	UFAM	CTGA	MaterialSample	Other material	Serrasalmus rhombeus (Linnaeus 1766)	Animalia	Chordata	Actinopterygii	Characiformes	Serrasalmidae	Serrasalmus	rhombeus	species	Souza, L.	-3.84083	-52.69611	Brazil	Pará	Xingu	2012-08-24	Rio Iriri (Acampamento)	Valeria Machado	MG752715	PRNHA906-18
11311	11311	UFAM	CTGA	MaterialSample	Other material	Serrasalmus rhombeus (Linnaeus 1766)	Animalia	Chordata	Actinopterygii	Characiformes	Serrasalmidae	Serrasalmus	rhombeus	species	Souza, L.	-3.51815	-51.71033	Brazil	Pará	Xingu	2012-09-04	Rio Bacajá	Valeria Machado	MG752716	PRNHA907-18
11541	46304	INPA	ICT	PreservedSpecimen	Other material	Serrasalmus rhombeus (Linnaeus 1766)	Animalia	Chordata	Actinopterygii	Characiformes	Serrasalmidae	Serrasalmus	rhombeus	species	Machado, V.	-4.55244	-56.28869	Brazil	Pará	Tapajós	2012-11-23	rio Tapajós a montante das corredeiras de São Luis do Tapajós	Valeria Machado	MG752717	PRNHA710-18
11542	46304	INPA	ICT	PreservedSpecimen	Other material	Serrasalmus rhombeus (Linnaeus 1766)	Animalia	Chordata	Actinopterygii	Characiformes	Serrasalmidae	Serrasalmus	rhombeus	species	Machado, V.	-4.55244	-56.28869	Brazil	Pará	Tapajós	2012-11-23	rio Tapajós a montante das corredeiras de São Luis do Tapajós	Valeria Machado	MG752718	PRNHA711-18
11543	46304	INPA	ICT	PreservedSpecimen	Other material	Serrasalmus rhombeus (Linnaeus 1766)	Animalia	Chordata	Actinopterygii	Characiformes	Serrasalmidae	Serrasalmus	rhombeus	species	Machado, V.	-4.55244	-56.28869	Brazil	Pará	Tapajós	2012-11-23	rio Tapajós a montante das corredeiras de São Luis do Tapajós	Valeria Machado	MG752719	PRNHA712-18
11544	46304	INPA	ICT	PreservedSpecimen	Other material	Serrasalmus rhombeus (Linnaeus 1766)	Animalia	Chordata	Actinopterygii	Characiformes	Serrasalmidae	Serrasalmus	rhombeus	species	Machado, V.	-4.55244	-56.28869	Brazil	Pará	Tapajós	2012-11-23	rio Tapajós a montante das corredeiras de São Luis do Tapajós	Valeria Machado	MG752720	PRNHA713-18
11578	11578	UFAM	CTGA	MaterialSample	Other material	Serrasalmus rhombeus (Linnaeus 1766)	Animalia	Chordata	Actinopterygii	Characiformes	Serrasalmidae	Serrasalmus	rhombeus	species	Machado, V.	-4.55244	-56.28869	Brazil	Pará	Tapajós	2012-11-24	rio Tapajós a montante das corredeiras de São Luis do Tapajós	Valeria Machado	MG752721	PRNHA704-18
11579	11579	UFAM	CTGA	MaterialSample	Other material	Serrasalmus rhombeus (Linnaeus 1766)	Animalia	Chordata	Actinopterygii	Characiformes	Serrasalmidae	Serrasalmus	rhombeus	species	Machado, V.	-4.55244	-56.28869	Brazil	Pará	Tapajós	2012-11-24	rio Tapajós a montante das corredeiras de São Luis do Tapajós	Valeria Machado	MG752722	PRNHA705-18
11758	11758	UFAM	CTGA	MaterialSample	Other material	Serrasalmus rhombeus (Linnaeus 1766)	Animalia	Chordata	Actinopterygii	Characiformes	Serrasalmidae	Serrasalmus	rhombeus	species	Machado, V.	-4.55244	-56.28869	Brazil	Pará	Tapajós	2012-11-27	rio Tapajós a montante das corredeiras de São Luis do Tapajós	Valeria Machado	MG752723	PRNHA706-18
11759	11759	UFAM	CTGA	MaterialSample	Other material	Serrasalmus rhombeus (Linnaeus 1766)	Animalia	Chordata	Actinopterygii	Characiformes	Serrasalmidae	Serrasalmus	rhombeus	species	Machado, V.	-4.55244	-56.28869	Brazil	Pará	Tapajós	2012-11-27	rio Tapajós a montante das corredeiras de São Luis do Tapajós	Valeria Machado	MG752724	PRNHA714-18
11772	46304	INPA	ICT	PreservedSpecimen	Other material	Serrasalmus rhombeus (Linnaeus 1766)	Animalia	Chordata	Actinopterygii	Characiformes	Serrasalmidae	Serrasalmus	rhombeus	species	Machado, V.	-4.55244	-56.28869	Brazil	Pará	Tapajós	2012-11-28	rio Tapajós a montante das corredeiras de São Luis do Tapajós	Valeria Machado	MG752725	PRNHA715-18
11862	46292	INPA	ICT	PreservedSpecimen	Other material	Serrasalmus rhombeus (Linnaeus 1766)	Animalia	Chordata	Actinopterygii	Characiformes	Serrasalmidae	Serrasalmus	rhombeus	species	Machado, V.	-4.55244	-56.28869	Brazil	Pará	Tapajós	2012-11-28	rio Tapajós a montante das corredeiras de São Luis do Tapajós	Valeria Machado	MG752726	PRNHA708-18
11863	46292	INPA	ICT	PreservedSpecimen	Other material	Serrasalmus rhombeus (Linnaeus 1766)	Animalia	Chordata	Actinopterygii	Characiformes	Serrasalmidae	Serrasalmus	rhombeus	species	Machado, V.	-4.55244	-56.28869	Brazil	Pará	Tapajós	2012-11-28	rio Tapajós a montante das corredeiras de São Luis do Tapajós	Valeria Machado	MG752727	PRNHA709-18
11989	46284	INPA	ICT	PreservedSpecimen	Other material	Serrasalmus rhombeus (Linnaeus 1766)	Animalia	Chordata	Actinopterygii	Characiformes	Serrasalmidae	Serrasalmus	rhombeus	species	Machado, V.	-1.06075	-61.85	Brazil	Roraima	Branco	2013-02-14	enseada no baixo rio Branco - RR	Valeria Machado	MG752728	PRNHA248-18
11990	46284	INPA	ICT	PreservedSpecimen	Other material	Serrasalmus rhombeus (Linnaeus 1766)	Animalia	Chordata	Actinopterygii	Characiformes	Serrasalmidae	Serrasalmus	rhombeus	species	Machado, V.	-1.06075	-61.85	Brazil	Roraima	Branco	2013-02-14	enseada no baixo rio Branco - RR	Valeria Machado	MG752729	PRNHA249-18
11991	46284	INPA	ICT	PreservedSpecimen	Other material	Serrasalmus rhombeus (Linnaeus 1766)	Animalia	Chordata	Actinopterygii	Characiformes	Serrasalmidae	Serrasalmus	rhombeus	species	Machado, V.	-1.06075	-61.85	Brazil	Roraima	Branco	2013-02-14	enseada no baixo rio Branco - RR	Valeria Machado	MG752730	PRNHA250-18
11992	46284	INPA	ICT	PreservedSpecimen	Other material	Serrasalmus rhombeus (Linnaeus 1766)	Animalia	Chordata	Actinopterygii	Characiformes	Serrasalmidae	Serrasalmus	rhombeus	species	Machado, V.	-1.06075	-61.85	Brazil	Roraima	Branco	2013-02-14	enseada no baixo rio Branco - RR	Valeria Machado	MG752731	PRNHA251-18
11993	46284	INPA	ICT	PreservedSpecimen	Other material	Serrasalmus rhombeus (Linnaeus 1766)	Animalia	Chordata	Actinopterygii	Characiformes	Serrasalmidae	Serrasalmus	rhombeus	species	Machado, V.	-1.06075	-61.85	Brazil	Roraima	Branco	2013-02-14	enseada no baixo rio Branco - RR	Valeria Machado	MG752732	PRNHA252-18
13256	13256	UFAM	CTGA	MaterialSample	Other material	Serrasalmus rhombeus (Linnaeus 1766)	Animalia	Chordata	Actinopterygii	Characiformes	Serrasalmidae	Serrasalmus	rhombeus	species	Machado, V.	3.94888	-67.92952	Colombia	Guainia	Orinoco	2013-09-07	Confluencia Guaviare - Inirida, bacia do Orinoco	Valeria Machado	MG752733	PRNHA361-18
13258	13258	UFAM	CTGA	MaterialSample	Other material	Serrasalmus rhombeus (Linnaeus 1766)	Animalia	Chordata	Actinopterygii	Characiformes	Serrasalmidae	Serrasalmus	rhombeus	species	Machado, V.	3.94888	-67.92952	Colombia	Guainia	Orinoco	2013-09-07	Confluencia Guaviare - Inirida, bacia do Orinoco	Valeria Machado	MG752734	PRNHA363-18
13259	13259	UFAM	CTGA	MaterialSample	Other material	Serrasalmus rhombeus (Linnaeus 1766)	Animalia	Chordata	Actinopterygii	Characiformes	Serrasalmidae	Serrasalmus	rhombeus	species	Machado, V.	3.94888	-67.92952	Colombia	Guainia	Orinoco	2013-09-07	Confluencia Guaviare - Inirida, bacia do Orinoco	Valeria Machado	MG752735	PRNHA364-18
13260	13260	UFAM	CTGA	MaterialSample	Other material	Serrasalmus rhombeus (Linnaeus 1766)	Animalia	Chordata	Actinopterygii	Characiformes	Serrasalmidae	Serrasalmus	rhombeus	species	Machado, V.	3.94888	-67.92952	Colombia	Guainia	Orinoco	2013-09-07	Confluencia Guaviare - Inirida, bacia do Orinoco	Valeria Machado	MG752736	PRNHA365-18
13294	13294	UFAM	CTGA	MaterialSample	Other material	Serrasalmus rhombeus (Linnaeus 1766)	Animalia	Chordata	Actinopterygii	Characiformes	Serrasalmidae	Serrasalmus	rhombeus	species	Machado, V.	3.94888	-67.92952	Colombia	Guainia	Orinoco	2013-09-07	Confluencia Guaviare - Inirida, bacia do Orinoco	Valeria Machado	MG752737	PRNHA366-18
13295	13295	UFAM	CTGA	MaterialSample	Other material	Serrasalmus rhombeus (Linnaeus 1766)	Animalia	Chordata	Actinopterygii	Characiformes	Serrasalmidae	Serrasalmus	rhombeus	species	Machado, V.	3.94888	-67.92952	Colombia	Guainia	Orinoco	2013-09-07	Confluencia Guaviare - Inirida, bacia do Orinoco	Valeria Machado	MG752738	PRNHA367-18
13296	13296	UFAM	CTGA	MaterialSample	Other material	Serrasalmus rhombeus (Linnaeus 1766)	Animalia	Chordata	Actinopterygii	Characiformes	Serrasalmidae	Serrasalmus	rhombeus	species	Machado, V.	3.94888	-67.92952	Colombia	Guainia	Orinoco	2013-09-07	Confluencia Guaviare - Inirida, bacia do Orinoco	Valeria Machado	MG752739	PRNHA368-18
14093	14093	UFAM	CTGA	MaterialSample	Other material	Serrasalmus rhombeus (Linnaeus 1766)	Animalia	Chordata	Actinopterygii	Characiformes	Serrasalmidae	Serrasalmus	rhombeus	species	Machado, V.	2.79952	-60.66669	Brazil	Roraima	Branco	2013-10-09	enseada em frente Boa Vista rio Branco - RR	Valeria Machado	MG752740	PRNHA253-18
14094	14094	UFAM	CTGA	MaterialSample	Other material	Serrasalmus rhombeus (Linnaeus 1766)	Animalia	Chordata	Actinopterygii	Characiformes	Serrasalmidae	Serrasalmus	rhombeus	species	Machado, V.	2.79952	-60.66669	Brazil	Roraima	Branco	2013-10-09	enseada em frente Boa Vista rio Branco - RR	Valeria Machado	MG752741	PRNHA254-18
14095	14095	UFAM	CTGA	MaterialSample	Other material	Serrasalmus rhombeus (Linnaeus 1766)	Animalia	Chordata	Actinopterygii	Characiformes	Serrasalmidae	Serrasalmus	rhombeus	species	Machado, V.	2.79952	-60.66669	Brazil	Roraima	Branco	2013-10-09	enseada em frente Boa Vista rio Branco - RR	Valeria Machado	MG752742	PRNHA255-18
14096	14096	UFAM	CTGA	MaterialSample	Other material	Serrasalmus rhombeus (Linnaeus 1766)	Animalia	Chordata	Actinopterygii	Characiformes	Serrasalmidae	Serrasalmus	rhombeus	species	Machado, V.	2.79952	-60.66669	Brazil	Roraima	Branco	2013-10-10	enseada em frente Boa Vista rio Branco - RR	Valeria Machado	MG752743	PRNHA256-18
14097	14097	UFAM	CTGA	MaterialSample	Other material	Serrasalmus rhombeus (Linnaeus 1766)	Animalia	Chordata	Actinopterygii	Characiformes	Serrasalmidae	Serrasalmus	rhombeus	species	Machado, V.	2.79952	-60.66669	Brazil	Roraima	Branco	2013-10-10	enseada em frente Boa Vista rio Branco - RR	Valeria Machado	MG752744	PRNHA257-18
14098	14098	UFAM	CTGA	MaterialSample	Other material	Serrasalmus rhombeus (Linnaeus 1766)	Animalia	Chordata	Actinopterygii	Characiformes	Serrasalmidae	Serrasalmus	rhombeus	species	Machado, V.	2.79952	-60.66669	Brazil	Roraima	Branco	2013-10-10	enseada em frente Boa Vista rio Branco - RR	Valeria Machado	MG752745	PRNHA258-18
14195	14195	UFAM	CTGA	MaterialSample	Other material	Serrasalmus rhombeus (Linnaeus 1766)	Animalia	Chordata	Actinopterygii	Characiformes	Serrasalmidae	Serrasalmus	rhombeus	species	Machado, V.	1.73088	-61.05404	Brazil	Roraima	Branco	2013-10-15	rio Branco - RR prox. A comunidade Vista Alegre	Valeria Machado	MG752746	PRNHA259-18
14196	14196	UFAM	CTGA	MaterialSample	Other material	Serrasalmus rhombeus (Linnaeus 1766)	Animalia	Chordata	Actinopterygii	Characiformes	Serrasalmidae	Serrasalmus	rhombeus	species	Machado, V.	1.73088	-61.05404	Brazil	Roraima	Branco	2013-10-15	rio Branco - RR prox. A comunidade Vista Alegre	Valeria Machado	MG752747	PRNHA260-18
14198	14198	UFAM	CTGA	MaterialSample	Other material	Serrasalmus rhombeus (Linnaeus 1766)	Animalia	Chordata	Actinopterygii	Characiformes	Serrasalmidae	Serrasalmus	rhombeus	species	Machado, V.	1.73088	-61.05404	Brazil	Roraima	Branco	2013-10-15	rio Branco - RR prox. A comunidade Vista Alegre	Valeria Machado	MG752748	PRNHA261-18
14199	14199	UFAM	CTGA	MaterialSample	Other material	Serrasalmus rhombeus (Linnaeus 1766)	Animalia	Chordata	Actinopterygii	Characiformes	Serrasalmidae	Serrasalmus	rhombeus	species	Machado, V.	1.73088	-61.05404	Brazil	Roraima	Branco	2013-10-15	rio Branco - RR prox. A comunidade Vista Alegre	Valeria Machado	MG752749	PRNHA262-18
14200	14200	UFAM	CTGA	MaterialSample	Other material	Serrasalmus rhombeus (Linnaeus 1766)	Animalia	Chordata	Actinopterygii	Characiformes	Serrasalmidae	Serrasalmus	rhombeus	species	Machado, V.	1.73088	-61.05404	Brazil	Roraima	Branco	2013-10-15	rio Branco - RR prox. A comunidade Vista Alegre	Valeria Machado	MG752750	PRNHA263-18
14370	46331	INPA	ICT	PreservedSpecimen	Other material	Serrasalmus rhombeus (Linnaeus 1766)	Animalia	Chordata	Actinopterygii	Characiformes	Serrasalmidae	Serrasalmus	rhombeus	species	Machado, V.	-1.67511	-57.47677	Brazil	Amazonas	Nhamundá	2013-11-25	Com. Chave - rio Nhamundá	Valeria Machado	MG752751	PRNHA535-18
14445	46332	INPA	ICT	PreservedSpecimen	Other material	Serrasalmus rhombeus (Linnaeus 1766)	Animalia	Chordata	Actinopterygii	Characiformes	Serrasalmidae	Serrasalmus	rhombeus	species	Machado, V.	-1.69086	-57.42225	Brazil	Amazonas	Nhamundá	2013-11-22	Com. Barão - rio Nhamundá	Valeria Machado	MG752752	PRNHA536-18
14446	14446	UFAM	CTGA	MaterialSample	Other material	Serrasalmus rhombeus (Linnaeus 1766)	Animalia	Chordata	Actinopterygii	Characiformes	Serrasalmidae	Serrasalmus	rhombeus	species	Machado, V.	-1.69086	-57.42225	Brazil	Amazonas	Nhamundá	2013-11-22	Com. Barão - rio Nhamundá	Valeria Machado	MG752753	PRNHA537-18
14447	14447	UFAM	CTGA	MaterialSample	Other material	Serrasalmus rhombeus (Linnaeus 1766)	Animalia	Chordata	Actinopterygii	Characiformes	Serrasalmidae	Serrasalmus	rhombeus	species	Machado, V.	-1.69086	-57.42225	Brazil	Amazonas	Nhamundá	2013-11-22	Com. Barão - rio Nhamundá	Valeria Machado	MG752754	PRNHA538-18
14448	14448	UFAM	CTGA	MaterialSample	Other material	Serrasalmus rhombeus (Linnaeus 1766)	Animalia	Chordata	Actinopterygii	Characiformes	Serrasalmidae	Serrasalmus	rhombeus	species	Machado, V.	-1.69086	-57.42225	Brazil	Amazonas	Nhamundá	2013-11-22	Com. Barão - rio Nhamundá	Valeria Machado	MG752755	PRNHA539-18
14449	14449	UFAM	CTGA	MaterialSample	Other material	Serrasalmus rhombeus (Linnaeus 1766)	Animalia	Chordata	Actinopterygii	Characiformes	Serrasalmidae	Serrasalmus	rhombeus	species	Machado, V.	-1.69086	-57.42225	Brazil	Amazonas	Nhamundá	2013-11-22	Com. Barão - rio Nhamundá	Valeria Machado	MG752756	PRNHA540-18
14873	14873	UFAM	CTGA	MaterialSample	Other material	Serrasalmus rhombeus (Linnaeus 1766)	Animalia	Chordata	Actinopterygii	Characiformes	Serrasalmidae	Serrasalmus	rhombeus	species	Machado, V.	-6.93863	-60.52825	Brazil	Amazonas	Aripuanã	2014-11-17	Lago Grande, margem direita rio Aripuanã -AM	Valeria Machado	MG752757	PRNHA156-18
15018	15018	UFAM	CTGA	MaterialSample	Other material	Serrasalmus rhombeus (Linnaeus 1766)	Animalia	Chordata	Actinopterygii	Characiformes	Serrasalmidae	Serrasalmus	rhombeus	species	Machado, V.	-7.26011	-60.63694	Brazil	Amazonas	Aripuanã	2014-11-20	Paraná da dona Rosa, rio Aripuanã - AM	Valeria Machado	MG752758	PRNHA157-18
15019	56742	INPA	ICT	PreservedSpecimen	Other material	Serrasalmus rhombeus (Linnaeus 1766)	Animalia	Chordata	Actinopterygii	Characiformes	Serrasalmidae	Serrasalmus	rhombeus	species	Machado, V.	-7.26011	-60.63694	Brazil	Amazonas	Aripuanã	2014-11-20	Paraná da dona Rosa, rio Aripuanã - AM	Valeria Machado	MG752759	PRNHA158-18
15020	56742	INPA	ICT	PreservedSpecimen	Other material	Serrasalmus rhombeus (Linnaeus 1766)	Animalia	Chordata	Actinopterygii	Characiformes	Serrasalmidae	Serrasalmus	rhombeus	species	Machado, V.	-7.26011	-60.63694	Brazil	Amazonas	Aripuanã	2014-11-20	Paraná da dona Rosa, rio Aripuanã - AM	Valeria Machado	MG752760	PRNHA159-18
15229	15229	UFAM	CTGA	MaterialSample	Other material	Serrasalmus rhombeus (Linnaeus 1766)	Animalia	Chordata	Actinopterygii	Characiformes	Serrasalmidae	Serrasalmus	rhombeus	species	Machado, V.	-9.77827	-59.39833	Brazil	Mato Grosso	Aripuanã	2014-12-09	Confluencia do rio Branco com Aripuanã - MT	Valeria Machado	MG752761	PRNHA160-18
102037	41667	INPA	ICT	PreservedSpecimen	Other material	Serrasalmus rhombeus (Linnaeus 1766)	Animalia	Chordata	Actinopterygii	Characiformes	Serrasalmidae	Serrasalmus	rhombeus	species	Rapp Py-Daniel, L. et al.	-4.99722	-62.99388	Brazil	Amazonas	Purus	2012-08-10	Igarapé Castanhalzinho à jusante de Turiaçu, marg. esquerda	L. Rapp Py-Daniel, et al.	MG752762	PRNHA919-18
102038	41667	INPA	ICT	PreservedSpecimen	Other material	Serrasalmus rhombeus (Linnaeus 1766)	Animalia	Chordata	Actinopterygii	Characiformes	Serrasalmidae	Serrasalmus	rhombeus	species	Rapp Py-Daniel, L. et al.	-4.99722	-62.99388	Brazil	Amazonas	Purus	2012-08-10	Igarapé Castanhalzinho à jusante de Turiaçu, marg. esquerda	L. Rapp Py-Daniel, et al.	MG752763	PRNHA920-18
102089	41655	INPA	ICT	PreservedSpecimen	Other material	Serrasalmus rhombeus (Linnaeus 1766)	Animalia	Chordata	Actinopterygii	Characiformes	Serrasalmidae	Serrasalmus	rhombeus	species	Rapp Py-Daniel, L. et al.	-5.05333	-63.01083	Brazil	Amazonas	Purus	2012-08-10	Igarapé Panelão à montante de Turiaçu, margem esquerda	L. Rapp Py-Daniel, et al.	MG752764	PRNHA921-18
102090	41654	INPA	ICT	PreservedSpecimen	Other material	Serrasalmus rhombeus (Linnaeus 1766)	Animalia	Chordata	Actinopterygii	Characiformes	Serrasalmidae	Serrasalmus	rhombeus	species	Rapp Py-Daniel, L. et al.	-5.05333	-63.01083	Brazil	Amazonas	Purus	2012-08-10	Igarapé Panelão à montante de Turiaçu, margem esquerda	L. Rapp Py-Daniel, et al.	MG752765	PRNHA922-18
105640	50240	INPA	ICT	PreservedSpecimen	Other material	Serrasalmus rhombeus (Linnaeus 1766)	Animalia	Chordata	Actinopterygii	Characiformes	Serrasalmidae	Serrasalmus	rhombeus	species	Ota, R.	-1.4425	-56.7535	Brazil	Pará	Trombetas	NA	Braço do rio Trombetas, margem esquerda	L. Rapp Py-Daniel, et al.	MG752766	PRNHA796-18
105685	50252	INPA	ICT	PreservedSpecimen	Other material	Serrasalmus rhombeus (Linnaeus 1766)	Animalia	Chordata	Actinopterygii	Characiformes	Serrasalmidae	Serrasalmus	rhombeus	species	Ota, R.	-1.46597	-56.82861	Brazil	Pará	Trombetas	NA	Lago na boca do igarapé Água Fria, na margem direita do rio Trombetas	L. Rapp Py-Daniel, et al.	MG752767	PRNHA797-18
105740	50419	INPA	ICT	PreservedSpecimen	Other material	Serrasalmus rhombeus (Linnaeus 1766)	Animalia	Chordata	Actinopterygii	Characiformes	Serrasalmidae	Serrasalmus	rhombeus	species	Ota, R.	-1.46597	-56.82861	Brazil	Pará	Trombetas	NA	Lago na boca do igarapé Água Fria, na margem direita do rio Trombetas	L. Rapp Py-Daniel, et al.	MG752768	PRNHA798-18
105741	50419	INPA	ICT	PreservedSpecimen	Other material	Serrasalmus rhombeus (Linnaeus 1766)	Animalia	Chordata	Actinopterygii	Characiformes	Serrasalmidae	Serrasalmus	rhombeus	species	Ota, R.	-1.46597	-56.82861	Brazil	Pará	Trombetas	NA	Lago na boca do igarapé Água Fria, na margem direita do rio Trombetas	L. Rapp Py-Daniel, et al.	MG752769	PRNHA799-18
105793	105793	UFAM	CTGA	MaterialSample	Other material	Serrasalmus rhombeus (Linnaeus 1766)	Animalia	Chordata	Actinopterygii	Characiformes	Serrasalmidae	Serrasalmus	rhombeus	species	Ota, R.	-1.4404	-56.77522	Brazil	Pará	Trombetas	NA	Lago marginal, na margem esquerda do rio Trombetas	L. Rapp Py-Daniel, et al.	MG752770	PRNHA800-18
105820	50137	INPA	ICT	PreservedSpecimen	Other material	Serrasalmus rhombeus (Linnaeus 1766)	Animalia	Chordata	Actinopterygii	Characiformes	Serrasalmidae	Serrasalmus	rhombeus	species	Ota, R.	-1.4558	-56.77916	Brazil	Pará	Trombetas	NA	Lago Francelino; acesso pela comunidade Mai Cué, na margem direita do rio Trombetas	L. Rapp Py-Daniel, et al.	MG752771	PRNHA801-18
107047	49195	INPA	ICT	PreservedSpecimen	Other material	Serrasalmus rhombeus (Linnaeus 1766)	Animalia	Chordata	Actinopterygii	Characiformes	Serrasalmidae	Serrasalmus	rhombeus	species	Ota, R.	-1.72333	-69.14011	Brazil	Amazonas	Japurá	2014-09-12	Barco SISBIOTA em frente de communidade 'Taboca', margem esquerda do Rio Japurá	L. Rapp Py-Daniel, et al.	MG752772	PRNHA945-18
107048	49195	INPA	ICT	PreservedSpecimen	Other material	Serrasalmus rhombeus (Linnaeus 1766)	Animalia	Chordata	Actinopterygii	Characiformes	Serrasalmidae	Serrasalmus	rhombeus	species	Ota, R.	-1.72333	-69.14011	Brazil	Amazonas	Japurá	2014-09-12	Barco SISBIOTA em frente de communidade 'Taboca', margem esquerda do Rio Japurá	L. Rapp Py-Daniel, et al.	MG752773	PRNHA946-18
107123	107123	UFAM	CTGA	MaterialSample	Other material	Serrasalmus rhombeus (Linnaeus 1766)	Animalia	Chordata	Actinopterygii	Characiformes	Serrasalmidae	Serrasalmus	rhombeus	species	Ota, R.	-1.65166	-69.2068	Brazil	Amazonas	Japurá	2014-09-14	Lago, margem esquerda do Rio Japurá	L. Rapp Py-Daniel, et al.	MG752774	PRNHA947-18
107124	107124	UFAM	CTGA	MaterialSample	Other material	Serrasalmus rhombeus (Linnaeus 1766)	Animalia	Chordata	Actinopterygii	Characiformes	Serrasalmidae	Serrasalmus	rhombeus	species	Ota, R.	-1.65166	-69.2068	Brazil	Amazonas	Japurá	2014-09-14	Lago, margem esquerda do Rio Japurá	L. Rapp Py-Daniel, et al.	MG752775	PRNHA948-18
107149	49195	INPA	ICT	PreservedSpecimen	Other material	Serrasalmus rhombeus (Linnaeus 1766)	Animalia	Chordata	Actinopterygii	Characiformes	Serrasalmidae	Serrasalmus	rhombeus	species	Ota, R.	1.74027	-69.15	Brazil	Amazonas	Japurá	2014-09-14	margem da ilha, margem direta do Rio Japurá	L. Rapp Py-Daniel, et al.	MG752776	PRNHA959-18
107150	49195	INPA	ICT	PreservedSpecimen	Other material	Serrasalmus rhombeus (Linnaeus 1766)	Animalia	Chordata	Actinopterygii	Characiformes	Serrasalmidae	Serrasalmus	rhombeus	species	Ota, R.	-1.74027	-69.15	Brazil	Amazonas	Japurá	2014-09-14	margem da ilha, margem direta do Rio Japurá	L. Rapp Py-Daniel, et al.	MG752777	PRNHA949-18
107166	107166	UFAM	CTGA	MaterialSample	Other material	Serrasalmus rhombeus (Linnaeus 1766)	Animalia	Chordata	Actinopterygii	Characiformes	Serrasalmidae	Serrasalmus	rhombeus	species	Ota, R.	-1.72333	-69.14011	Brazil	Amazonas	Japurá	2014-09-15	Barco SISBIOTA em frente de communidade 'Taboca', margem esquerda do Rio Japurá	L. Rapp Py-Daniel, et al.	MG752778	PRNHA960-18
107204	49330	INPA	ICT	PreservedSpecimen	Other material	Serrasalmus rhombeus (Linnaeus 1766)	Animalia	Chordata	Actinopterygii	Characiformes	Serrasalmidae	Serrasalmus	rhombeus	species	Ota, R.	-1.72333	-69.14011	Brazil	Amazonas	Japurá	2014-09-16	Barco SISBIOTA em frente de communidade 'Taboca', margem esquerda do Rio Japurá	L. Rapp Py-Daniel, et al.	MG752779	PRNHA961-18
107262	49215	INPA	ICT	PreservedSpecimen	Other material	Serrasalmus rhombeus (Linnaeus 1766)	Animalia	Chordata	Actinopterygii	Characiformes	Serrasalmidae	Serrasalmus	rhombeus	species	Ota, R.	-1.72333	-69.14011	Brazil	Amazonas	Japurá	2014-09-18	Varzea da Ilha em frente a communidade 'Taboca', Rio Japurá	L. Rapp Py-Daniel, et al.	MG752780	PRNHA962-18
JAR155	JAR155	UFAM	LEGAL	MaterialSample	Other material	Serrasalmus rhombeus (Linnaeus 1766)	Animalia	Chordata	Actinopterygii	Characiformes	Serrasalmidae	Serrasalmus	rhombeus	species	Andrade, M.	NA	NA	Brazil	Amapá	Jari	NA	rio Jari	Valeria Machado	MG752781	PRNHA744-18
JAR30	JAR30	UFAM	LEGAL	MaterialSample	Other material	Serrasalmus rhombeus (Linnaeus 1766)	Animalia	Chordata	Actinopterygii	Characiformes	Serrasalmidae	Serrasalmus	rhombeus	species	Andrade, M.	NA	NA	Brazil	Amapá	Jari	NA	rio Jari	Valeria Machado	MG752782	PRNHA751-18
PITI21	46245	INPA	ICT	PreservedSpecimen	Other material	Serrasalmus rhombeus (Linnaeus 1766)	Animalia	Chordata	Actinopterygii	Characiformes	Serrasalmidae	Serrasalmus	rhombeus	species	Birindelli, J. et al.	-1.52194	-59.82138	Brazil	Amazonas	Uatumã	2014-09-18	Base Waba Rebio Uatumã, dentro do reservatório da UHE	L. Rapp Py-Daniel, et al.	MG752783	PRNHA572-18
PITI22	46245	INPA	ICT	PreservedSpecimen	Other material	Serrasalmus rhombeus (Linnaeus 1766)	Animalia	Chordata	Actinopterygii	Characiformes	Serrasalmidae	Serrasalmus	rhombeus	species	Birindelli, J. et al.	-1.52194	-59.82138	Brazil	Amazonas	Uatumã	2014-09-18	Base Waba Rebio Uatumã, dentro do reservatório da UHE	L. Rapp Py-Daniel, et al.	MG752784	PRNHA573-18
PITI23	46245	INPA	ICT	PreservedSpecimen	Other material	Serrasalmus rhombeus (Linnaeus 1766)	Animalia	Chordata	Actinopterygii	Characiformes	Serrasalmidae	Serrasalmus	rhombeus	species	Birindelli, J. et al.	-1.52194	-59.82138	Brazil	Amazonas	Uatumã	2014-09-18	Base Waba Rebio Uatumã, dentro do reservatório da UHE	L. Rapp Py-Daniel, et al.	MG752785	PRNHA574-18
PITI24	46245	INPA	ICT	PreservedSpecimen	Other material	Serrasalmus rhombeus (Linnaeus 1766)	Animalia	Chordata	Actinopterygii	Characiformes	Serrasalmidae	Serrasalmus	rhombeus	species	Birindelli, J. et al.	-1.52194	-59.82138	Brazil	Amazonas	Uatumã	2014-09-18	Base Waba Rebio Uatumã, dentro do reservatório da UHE	L. Rapp Py-Daniel, et al.	MG752786	PRNHA575-18
PITI25	46245	INPA	ICT	PreservedSpecimen	Other material	Serrasalmus rhombeus (Linnaeus 1766)	Animalia	Chordata	Actinopterygii	Characiformes	Serrasalmidae	Serrasalmus	rhombeus	species	Birindelli, J. et al.	-1.52194	-59.82138	Brazil	Amazonas	Uatumã	2014-09-18	Base Waba Rebio Uatumã, dentro do reservatório da UHE	L. Rapp Py-Daniel, et al.	MG752787	PRNHA576-18
PITI37	46138	INPA	ICT	PreservedSpecimen	Other material	Serrasalmus rhombeus (Linnaeus 1766)	Animalia	Chordata	Actinopterygii	Characiformes	Serrasalmidae	Serrasalmus	rhombeus	species	Birindelli, J. et al.	-0.88777	-59.57444	Brazil	Amazonas	Uatumã	2014-09-19	Corredeira 40 ilhas - rio Pitinga	L. Rapp Py-Daniel, et al.	MG752788	PRNHA577-18
PITI39	46138	INPA	ICT	PreservedSpecimen	Other material	Serrasalmus rhombeus (Linnaeus 1766)	Animalia	Chordata	Actinopterygii	Characiformes	Serrasalmidae	Serrasalmus	rhombeus	species	Birindelli, J. et al.	-0.88777	-59.57444	Brazil	Amazonas	Uatumã	2014-09-19	Corredeira 40 ilhas - rio Pitinga	L. Rapp Py-Daniel, et al.	MG752789	PRNHA578-18
PITI40	46138	INPA	ICT	PreservedSpecimen	Other material	Serrasalmus rhombeus (Linnaeus 1766)	Animalia	Chordata	Actinopterygii	Characiformes	Serrasalmidae	Serrasalmus	rhombeus	species	Birindelli, J. et al.	-0.88777	-59.57444	Brazil	Amazonas	Uatumã	2014-09-19	Corredeira 40 ilhas - rio Pitinga	L. Rapp Py-Daniel, et al.	MG752790	PRNHA579-18
PITI41	46138	INPA	ICT	PreservedSpecimen	Other material	Serrasalmus rhombeus (Linnaeus 1766)	Animalia	Chordata	Actinopterygii	Characiformes	Serrasalmidae	Serrasalmus	rhombeus	species	Birindelli, J. et al.	-0.88777	-59.57444	Brazil	Amazonas	Uatumã	2014-09-19	Corredeira 40 ilhas - rio Pitinga	L. Rapp Py-Daniel, et al.	MG752791	PRNHA580-18
PITI83	46138	INPA	ICT	PreservedSpecimen	Other material	Serrasalmus rhombeus (Linnaeus 1766)	Animalia	Chordata	Actinopterygii	Characiformes	Serrasalmidae	Serrasalmus	rhombeus	species	Birindelli, J. et al.	-0.88777	-59.57444	Brazil	Amazonas	Uatumã	2014-09-19	Corredeira 40 ilhas - rio Pitinga	L. Rapp Py-Daniel, et al.	MG752792	PRNHA581-18
11524	11524	UFAM	CTGA	MaterialSample	Other material	Serrasalmus serrulatus (Valenciennes 1850)	Animalia	Chordata	Actinopterygii	Characiformes	Serrasalmidae	Serrasalmus	serrulatus	species	Machado, V.	-4.21658	-55.89063	Brazil	Pará	Tapajós	2012-11-21	rio Tapajós prox a Itaituba	Valeria Machado	MG752793	PRNHA698-18
12227	46286	INPA	ICT	PreservedSpecimen	Other material	Serrasalmus serrulatus (Valenciennes 1850)	Animalia	Chordata	Actinopterygii	Characiformes	Serrasalmidae	Serrasalmus	serrulatus	species	Machado, V.	-1.06075	-61.85	Brazil	Roraima	Branco	2013-02-14	enseada no baixo rio Branco - RR	Valeria Machado	MG752794	PRNHA270-18
12228	46286	INPA	ICT	PreservedSpecimen	Other material	Serrasalmus serrulatus (Valenciennes 1850)	Animalia	Chordata	Actinopterygii	Characiformes	Serrasalmidae	Serrasalmus	serrulatus	species	Machado, V.	-1.06075	-61.85	Brazil	Roraima	Branco	2013-02-14	enseada no baixo rio Branco - RR	Valeria Machado	MG752795	PRNHA271-18
12232	46286	INPA	ICT	PreservedSpecimen	Other material	Serrasalmus serrulatus (Valenciennes 1850)	Animalia	Chordata	Actinopterygii	Characiformes	Serrasalmidae	Serrasalmus	serrulatus	species	Machado, V.	-1.06075	-61.85	Brazil	Roraima	Branco	2013-02-14	enseada no baixo rio Branco - RR	Valeria Machado	MG752796	PRNHA275-18
12242	12242	UFAM	CTGA	MaterialSample	Other material	Serrasalmus serrulatus (Valenciennes 1850)	Animalia	Chordata	Actinopterygii	Characiformes	Serrasalmidae	Serrasalmus	serrulatus	species	Machado, V.	-0.96902	-61.90061	Brazil	Roraima	Branco	2013-02-17	Lago margem direita do rio Branco - RR	Valeria Machado	MG752797	PRNHA240-18
12243	12243	UFAM	CTGA	MaterialSample	Other material	Serrasalmus serrulatus (Valenciennes 1850)	Animalia	Chordata	Actinopterygii	Characiformes	Serrasalmidae	Serrasalmus	serrulatus	species	Machado, V.	-0.96902	-61.90061	Brazil	Roraima	Branco	2013-02-17	Lago margem direita do rio Branco - RR	Valeria Machado	MG752798	PRNHA276-18
14433	46326	INPA	ICT	PreservedSpecimen	Other material	Serrasalmus serrulatus (Valenciennes 1850)	Animalia	Chordata	Actinopterygii	Characiformes	Serrasalmidae	Serrasalmus	serrulatus	species	Andrade, M.	-1.69086	-57.42225	Brazil	Amazonas	Nhamundá	2013-11-22	Com. Barão - rio Nhamundá	Valeria Machado	MG752799	PRNHA541-18
14434	46326	INPA	ICT	PreservedSpecimen	Other material	Serrasalmus serrulatus (Valenciennes 1850)	Animalia	Chordata	Actinopterygii	Characiformes	Serrasalmidae	Serrasalmus	serrulatus	species	Andrade, M.	-1.69086	-57.42225	Brazil	Amazonas	Nhamundá	2013-11-22	Com. Barão - rio Nhamundá	Valeria Machado	MG752800	PRNHA542-18
14613	23398	INPA	ICT	PreservedSpecimen	Other material	Serrasalmus serrulatus (Valenciennes 1850)	Animalia	Chordata	Actinopterygii	Characiformes	Serrasalmidae	Serrasalmus	serrulatus	species	Machado, V.	1.39083	-61.65083	Brazil	Roraima	Branco	2013-12-12	rio Agua Boa do Univini	Valeria Machado	MG752801	PRNHA264-18
15022	56749	INPA	ICT	PreservedSpecimen	Other material	Serrasalmus serrulatus (Valenciennes 1850)	Animalia	Chordata	Actinopterygii	Characiformes	Serrasalmidae	Serrasalmus	serrulatus	species	Andrade, M.	-7.26011	-60.63694	Brazil	Amazonas	Aripuanã	2014-11-20	Paraná da dona Rosa, rio Aripuanã - AM	Valeria Machado	MG752802	PRNHA162-18
100016	37385	INPA	ICT	PreservedSpecimen	Other material	Serrasalmus serrulatus (Valenciennes 1850)	Animalia	Chordata	Actinopterygii	Characiformes	Serrasalmidae	Serrasalmus	serrulatus	species	Bastos, D. | Ota, R.	-2.1754	-58.17393	Brazil	Amazonas	Jatapu	2011-09-20	rio Jatapu, prox a comunidade Lago da Velha	L. Rapp Py-Daniel, et al.	MG752803	PRNHA407-18
100017	37385	INPA	ICT	PreservedSpecimen	Other material	Serrasalmus serrulatus (Valenciennes 1850)	Animalia	Chordata	Actinopterygii	Characiformes	Serrasalmidae	Serrasalmus	serrulatus	species	Bastos, D. | Ota, R.	-2.1754	-58.17393	Brazil	Amazonas	Jatapu	2011-09-20	rio Jatapu, prox a comunidade Lago da Velha	L. Rapp Py-Daniel, et al.	MG752804	PRNHA408-18
100175	37384	INPA	ICT	PreservedSpecimen	Other material	Serrasalmus serrulatus (Valenciennes 1850)	Animalia	Chordata	Actinopterygii	Characiformes	Serrasalmidae	Serrasalmus	serrulatus	species	Bastos, D. | Ota, R.	-2.1754	-58.17393	Brazil	Amazonas	Jatapu	2011-09-20	rio Jatapu, prox a comunidade Lago da Velha	L. Rapp Py-Daniel, et al.	MG752805	PRNHA412-18
100396	37203	INPA	ICT	PreservedSpecimen	Other material	Serrasalmus serrulatus (Valenciennes 1850)	Animalia	Chordata	Actinopterygii	Characiformes	Serrasalmidae	Serrasalmus	serrulatus	species	Bastos, D. | Ota, R.	-2.1754	-58.17393	Brazil	Amazonas	Jatapu	2011-09-28	Ressaca do Jatapu	L. Rapp Py-Daniel, et al.	MG752806	PRNHA409-18
102164	41801	INPA	ICT	PreservedSpecimen	Other material	Serrasalmus serrulatus (Valenciennes 1850)	Animalia	Chordata	Actinopterygii	Characiformes	Serrasalmidae	Serrasalmus	serrulatus	species	Rapp Py-Daniel, L. et al.	-5.04166	-63.01638	Brazil	Amazonas	Purus	2012-08-12	Igarapé Panelão à montante de Turiaçu, margem esquerda	L. Rapp Py-Daniel, et al.	MG752807	PRNHA927-18
102691	41919	INPA	ICT	PreservedSpecimen	Other material	Serrasalmus serrulatus (Valenciennes 1850)	Animalia	Chordata	Actinopterygii	Characiformes	Serrasalmidae	Serrasalmus	serrulatus	species	Rapp Py-Daniel, L. et al.	-5.82277	-63.28777	Brazil	Amazonas	Purus	2012-08-17	Flona Ipixuna, rio Ipixuna, comunidade Mutum	L. Rapp Py-Daniel, et al.	MG752808	PRNHA928-18
102692	41919	INPA	ICT	PreservedSpecimen	Other material	Serrasalmus serrulatus (Valenciennes 1850)	Animalia	Chordata	Actinopterygii	Characiformes	Serrasalmidae	Serrasalmus	serrulatus	species	Rapp Py-Daniel, L. et al.	-5.82277	-63.28777	Brazil	Amazonas	Purus	2012-08-17	Flona Ipixuna, rio Ipixuna, comunidade Mutum	L. Rapp Py-Daniel, et al.	MG752809	PRNHA929-18
105771	50183	INPA	ICT	PreservedSpecimen	Other material	Serrasalmus serrulatus (Valenciennes 1850)	Animalia	Chordata	Actinopterygii	Characiformes	Serrasalmidae	Serrasalmus	serrulatus	species	Ota, R.	-1.4404	-56.77522	Brazil	Pará	Trombetas	NA	Lago marginal, na margem esquerda do rio Trombetas	L. Rapp Py-Daniel, et al.	MG752810	PRNHA788-18
105812	50183	INPA	ICT	PreservedSpecimen	Other material	Serrasalmus serrulatus (Valenciennes 1850)	Animalia	Chordata	Actinopterygii	Characiformes	Serrasalmidae	Serrasalmus	serrulatus	species	Ota, R.	-1.4404	-56.77522	Brazil	Pará	Trombetas	NA	Lago marginal, na margem esquerda do rio Trombetas	L. Rapp Py-Daniel, et al.	MG752811	PRNHA789-18
4340	4340	UFAM	CTGA	MaterialSample	Other material	Serrasalmus spilopleura Kner 1858	Animalia	Chordata	Actinopterygii	Characiformes	Serrasalmidae	Serrasalmus	spilopleura	species	Zuanon, J.	-5.36263	-47.86833	Brazil	Pará	Tocantins	2009-12-17	Pe. São S. do Tocantins	Natasha Verdasca	MG752812	PRNHA070-18
4429	4429	UFAM	CTGA	MaterialSample	Other material	Serrasalmus spilopleura Kner 1858	Animalia	Chordata	Actinopterygii	Characiformes	Serrasalmidae	Serrasalmus	spilopleura	species	Zuanon, J.	-5.40088	-48.39427	Brazil	Pará	Araguaia	2009-12-17	Ig. do Conceição/TO	Natasha Verdasca	MG752813	PRNHA071-18
5985	5985	UFAM	CTGA	MaterialSample	Other material	Serrasalmus spilopleura Kner 1858	Animalia	Chordata	Actinopterygii	Characiformes	Serrasalmidae	Serrasalmus	spilopleura	species	Machado, V.	-3.80822	-49.67135	Brazil	Pará	Tocantins	2009-11-09	Tocantins river, rear Tucurui cty	Valeria Machado	MG752814	PRNHA072-18
11546	46306	INPA	ICT	PreservedSpecimen	Other material	Serrasalmus spilopleura Kner 1858	Animalia	Chordata	Actinopterygii	Characiformes	Serrasalmidae	Serrasalmus	spilopleura	species	Machado, V.	-4.55244	-56.28869	Brazil	Pará	Tapajós	2012-11-23	rio Tapajós a montante das corredeiras de São Luis do Tapajós	Valeria Machado	MG752815	PRNHA696-18
12035	46286	INPA	ICT	PreservedSpecimen	Other material	Serrasalmus spilopleura Kner 1858	Animalia	Chordata	Actinopterygii	Characiformes	Serrasalmidae	Serrasalmus	spilopleura	species	Andrade, M.	-0.96902	-61.90061	Brazil	Roraima	Branco	2013-02-17	Lago margem direita do rio Branco - RR	Valeria Machado	MG752816	PRNHA235-18
12036	46286	INPA	ICT	PreservedSpecimen	Other material	Serrasalmus spilopleura Kner 1858	Animalia	Chordata	Actinopterygii	Characiformes	Serrasalmidae	Serrasalmus	spilopleura	species	Andrade, M.	-0.96902	-61.90061	Brazil	Roraima	Branco	2013-02-17	Lago margem direita do rio Branco - RR	Valeria Machado	MG752817	PRNHA236-18
12037	46286	INPA	ICT	PreservedSpecimen	Other material	Serrasalmus spilopleura Kner 1858	Animalia	Chordata	Actinopterygii	Characiformes	Serrasalmidae	Serrasalmus	spilopleura	species	Andrade, M.	-0.96902	-61.90061	Brazil	Roraima	Branco	2013-02-17	Lago margem direita do rio Branco - RR	Valeria Machado	MG752818	PRNHA237-18
12038	46286	INPA	ICT	PreservedSpecimen	Other material	Serrasalmus spilopleura Kner 1858	Animalia	Chordata	Actinopterygii	Characiformes	Serrasalmidae	Serrasalmus	spilopleura	species	Andrade, M.	-0.96902	-61.90061	Brazil	Roraima	Branco	2013-02-17	Lago margem direita do rio Branco - RR	Valeria Machado	MG752819	PRNHA238-18
12039	46286	INPA	ICT	PreservedSpecimen	Other material	Serrasalmus spilopleura Kner 1858	Animalia	Chordata	Actinopterygii	Characiformes	Serrasalmidae	Serrasalmus	spilopleura	species	Andrade, M.	-0.96902	-61.90061	Brazil	Roraima	Branco	2013-02-17	Lago margem direita do rio Branco - RR	Valeria Machado	MG752820	PRNHA239-18
12229	46286	INPA	ICT	PreservedSpecimen	Other material	Serrasalmus spilopleura Kner 1858	Animalia	Chordata	Actinopterygii	Characiformes	Serrasalmidae	Serrasalmus	spilopleura	species	Andrade, M.	-1.06075	-61.85	Brazil	Roraima	Branco	2013-02-14	enseada no baixo rio Branco - RR	Valeria Machado	MG752821	PRNHA272-18
12230	46286	INPA	ICT	PreservedSpecimen	Other material	Serrasalmus spilopleura Kner 1858	Animalia	Chordata	Actinopterygii	Characiformes	Serrasalmidae	Serrasalmus	spilopleura	species	Andrade, M.	-1.06075	-61.85	Brazil	Roraima	Branco	2013-02-14	enseada no baixo rio Branco - RR	Valeria Machado	MG752822	PRNHA273-18
12231	12231	UFAM	CTGA	MaterialSample	Other material	Serrasalmus spilopleura Kner 1858	Animalia	Chordata	Actinopterygii	Characiformes	Serrasalmidae	Serrasalmus	spilopleura	species	Andrade, M.	-1.06075	-61.85	Brazil	Roraima	Branco	2013-02-14	enseada no baixo rio Branco - RR	Valeria Machado	MG752823	PRNHA274-18
14375	46329	INPA	ICT	PreservedSpecimen	Other material	Serrasalmus spilopleura Kner 1858	Animalia	Chordata	Actinopterygii	Characiformes	Serrasalmidae	Serrasalmus	spilopleura	species	Andrade, M.	-1.67511	-57.47677	Brazil	Amazonas	Nhamundá	2013-11-25	Com. Chave - rio Nhamundá	Valeria Machado	MG752824	PRNHA547-18
14376	46325	INPA	ICT	PreservedSpecimen	Other material	Serrasalmus spilopleura Kner 1858	Animalia	Chordata	Actinopterygii	Characiformes	Serrasalmidae	Serrasalmus	spilopleura	species	Andrade, M.	-1.67511	-57.47677	Brazil	Amazonas	Nhamundá	2013-11-25	Com. Chave - rio Nhamundá	Valeria Machado	MG752825	PRNHA548-18
14435	46326	INPA	ICT	PreservedSpecimen	Other material	Serrasalmus spilopleura Kner 1858	Animalia	Chordata	Actinopterygii	Characiformes	Serrasalmidae	Serrasalmus	spilopleura	species	Andrade, M.	-1.69086	-57.42225	Brazil	Amazonas	Nhamundá	2013-11-22	Com. Barão - rio Nhamundá	Valeria Machado	MG752826	PRNHA550-18
14436	46330	INPA	ICT	PreservedSpecimen	Other material	Serrasalmus spilopleura Kner 1858	Animalia	Chordata	Actinopterygii	Characiformes	Serrasalmidae	Serrasalmus	spilopleura	species	Andrade, M.	-1.69086	-57.42225	Brazil	Amazonas	Nhamundá	2013-11-22	Com. Barão - rio Nhamundá	Valeria Machado	MG752827	PRNHA551-18
14437	46330	INPA	ICT	PreservedSpecimen	Other material	Serrasalmus spilopleura Kner 1858	Animalia	Chordata	Actinopterygii	Characiformes	Serrasalmidae	Serrasalmus	spilopleura	species	Andrade, M.	-1.69086	-57.42225	Brazil	Amazonas	Nhamundá	2013-11-22	Com. Barão - rio Nhamundá	Valeria Machado	MG752828	PRNHA552-18
14570	23426	INPA	ICT	PreservedSpecimen	Other material	Serrasalmus spilopleura Kner 1858	Animalia	Chordata	Actinopterygii	Characiformes	Serrasalmidae	Serrasalmus	spilopleura	species	Andrade, M.	1.09949	-61.92262	Brazil	Roraima	Branco	2013-12-08	rio Capivara, afluente rio Branco - RR	Valeria Machado	MG752829	PRNHA241-18
14571	23426	INPA	ICT	PreservedSpecimen	Other material	Serrasalmus spilopleura Kner 1858	Animalia	Chordata	Actinopterygii	Characiformes	Serrasalmidae	Serrasalmus	spilopleura	species	Andrade, M.	1.09949	-61.92262	Brazil	Roraima	Branco	2013-12-08	rio Capivara, afluente rio Branco - RR	Valeria Machado	MG752830	PRNHA242-18
14572	23426	INPA	ICT	PreservedSpecimen	Other material	Serrasalmus spilopleura Kner 1858	Animalia	Chordata	Actinopterygii	Characiformes	Serrasalmidae	Serrasalmus	spilopleura	species	Andrade, M.	1.09949	-61.92262	Brazil	Roraima	Branco	2013-12-08	rio Capivara, afluente rio Branco - RR	Valeria Machado	MG752831	PRNHA243-18
15021	15021	UFAM	CTGA	MaterialSample	Other material	Serrasalmus spilopleura Kner 1858	Animalia	Chordata	Actinopterygii	Characiformes	Serrasalmidae	Serrasalmus	spilopleura	species	Andrade, M.	-7.26011	-60.63694	Brazil	Amazonas	Aripuanã	2014-11-20	Paraná da dona Rosa, rio Aripuanã - AM	Valeria Machado	MG752832	PRNHA161-18
15169	15169	UFAM	CTGA	MaterialSample	Other material	Serrasalmus spilopleura Kner 1858	Animalia	Chordata	Actinopterygii	Characiformes	Serrasalmidae	Serrasalmus	spilopleura	species	Machado, V.	-10.16291	-59.44858	Brazil	Mato Grosso	Aripuanã	2014-12-12	Jusante da cachoeira de Dardanelos - MT	Valeria Machado	MG752833	PRNHA163-18
15176	15176	UFAM	CTGA	MaterialSample	Other material	Serrasalmus spilopleura Kner 1858	Animalia	Chordata	Actinopterygii	Characiformes	Serrasalmidae	Serrasalmus	spilopleura	species	Machado, V.	-10.16291	-59.44858	Brazil	Mato Grosso	Aripuanã	2014-12-12	Jusante da cachoeira de Dardanelos - MT	Valeria Machado	MG752834	PRNHA164-18
2756	2756	UFAM	CTGA	MaterialSample	Other material	Tometes ancylorhynchus Andrade, Jégu & Giarrizzo 2016	Animalia	Chordata	Actinopterygii	Characiformes	Serrasalmidae	Tometes	ancylorhynchus	species	Machado, V.	-6.14894	-48.36074	Brazil	Para	Araguaia	2009-09-10	r. Araguaia /Reservatório de AHE-SI/Sat.Isabel/PA	Natasha Verdasca	MG752835	PRNHA019-18
3194	3194	UFAM	CTGA	MaterialSample	Other material	Tometes ancylorhynchus Andrade, Jégu & Giarrizzo 2016	Animalia	Chordata	Actinopterygii	Characiformes	Serrasalmidae	Tometes	ancylorhynchus	species	Hrbek, T.	-5.61084	-48.13106	Brazil	Tocantins	Araguaia	2009-09-16	Araguaia river, near Araguatins city	Tomas Hrbek	MG752836	PRNHA001-18
3195	3195	UFAM	CTGA	MaterialSample	Other material	Tometes ancylorhynchus Andrade, Jégu & Giarrizzo 2016	Animalia	Chordata	Actinopterygii	Characiformes	Serrasalmidae	Tometes	ancylorhynchus	species	Hrbek, T.	-5.61084	-48.13106	Brazil	Tocantins	Araguaia	2009-09-16	Araguaia river, near Araguatins city	Tomas Hrbek	MG752837	PRNHA002-18
3196	3196	UFAM	CTGA	MaterialSample	Other material	Tometes ancylorhynchus Andrade, Jégu & Giarrizzo 2016	Animalia	Chordata	Actinopterygii	Characiformes	Serrasalmidae	Tometes	ancylorhynchus	species	Hrbek, T.	-5.61084	-48.13106	Brazil	Tocantins	Araguaia	2009-09-16	Araguaia river, near Araguatins city	Tomas Hrbek	MG752838	PRNHA003-18
3197	3197	UFAM	CTGA	MaterialSample	Other material	Tometes ancylorhynchus Andrade, Jégu & Giarrizzo 2016	Animalia	Chordata	Actinopterygii	Characiformes	Serrasalmidae	Tometes	ancylorhynchus	species	Hrbek, T.	-5.61084	-48.13106	Brazil	Tocantins	Araguaia	2009-09-16	Araguaia river, near Araguatins city	Tomas Hrbek	MG752839	PRNHA004-18
3198	3198	UFAM	CTGA	MaterialSample	Other material	Tometes ancylorhynchus Andrade, Jégu & Giarrizzo 2016	Animalia	Chordata	Actinopterygii	Characiformes	Serrasalmidae	Tometes	ancylorhynchus	species	Zuanon, J.	-5.61084	-48.13106	Brazil	Pará	Araguaia	2009-09-16	Araguatins	Natasha Verdasca	MG752840	PRNHA096-18
3363	3363	UFAM	CTGA	MaterialSample	Other material	Tometes ancylorhynchus Andrade, Jégu & Giarrizzo 2016	Animalia	Chordata	Actinopterygii	Characiformes	Serrasalmidae	Tometes	ancylorhynchus	species	Zuanon, J.	-5.61084	-48.13106	Brazil	Pará	Araguaia	2009-09-16	Araguatins	Natasha Verdasca	KX868675	PRNHA094-18
3364	3364	UFAM	CTGA	MaterialSample	Other material	Tometes ancylorhynchus Andrade, Jégu & Giarrizzo 2016	Animalia	Chordata	Actinopterygii	Characiformes	Serrasalmidae	Tometes	ancylorhynchus	species	Zuanon, J.	-5.61084	-48.13106	Brazil	Pará	Araguaia	2009-09-16	Araguatins	Natasha Verdasca	KX868676	PRNHA095-18
PTG1318	23450	MPEG	ICT	PreservedSpecimen	Other material	Tometes camunani Andrade, Giarrizzo & Jégu 2013	Animalia	Chordata	Actinopterygii	Characiformes	Serrasalmidae	Tometes	camunani	species	Andrade, M.	-0.77139	-56.8708	Brazil	Pará	Trombetas	NA	Brasil, Pará, Oriximiná, Rio Trombetas, Enseada	Marcelo Andrade	MG752841	PRNHA805-18
PTG1388	23445	MPEG	ICT	PreservedSpecimen	Other material	Tometes camunani Andrade, Giarrizzo & Jégu 2013	Animalia	Chordata	Actinopterygii	Characiformes	Serrasalmidae	Tometes	camunani	species	Andrade, M.	-0.82722	-56.9578	Brazil	Pará	Trombetas	NA	Brasil, Pará, Oriximiná, Rio Trombetas, Enseada	Marcelo Andrade	MG752842	PRNHA804-18
12949	12949	UFAM	CTGA	MaterialSample	Other material	Tometes kranponhah Andrade, Jégu & Giarrizzo 2016	Animalia	Chordata	Actinopterygii	Characiformes	Serrasalmidae	Tometes	kranponhah	species	Andrade, M.	NA	NA	Brazil	Pará	Xingu	NA	rio Xingu	Marcelo Andrade	KX868677	PRNHA917-18
15481	15481	UFAM	CTGA	MaterialSample	Other material	Tometes kranponhah Andrade, Jégu & Giarrizzo 2016	Animalia	Chordata	Actinopterygii	Characiformes	Serrasalmidae	Tometes	kranponhah	species	Andrade, M.	NA	NA	Brazil	Pará	Xingu	NA	Rio Xingu	Valeria Machado	KX868687	PRNHA881-18
15482	15482	UFAM	CTGA	MaterialSample	Other material	Tometes kranponhah Andrade, Jégu & Giarrizzo 2016	Animalia	Chordata	Actinopterygii	Characiformes	Serrasalmidae	Tometes	kranponhah	species	Andrade, M.	NA	NA	Brazil	Pará	Xingu	NA	Rio Xingu	Valeria Machado	KX868688	PRNHA882-18
15483	15483	UFAM	CTGA	MaterialSample	Other material	Tometes kranponhah Andrade, Jégu & Giarrizzo 2016	Animalia	Chordata	Actinopterygii	Characiformes	Serrasalmidae	Tometes	kranponhah	species	Andrade, M.	NA	NA	Brazil	Pará	Xingu	NA	Rio Xingu	Valeria Machado	KX868689	PRNHA883-18
15484	15484	UFAM	CTGA	MaterialSample	Other material	Tometes kranponhah Andrade, Jégu & Giarrizzo 2016	Animalia	Chordata	Actinopterygii	Characiformes	Serrasalmidae	Tometes	kranponhah	species	Andrade, M.	-3.58763	-51.8175	Brazil	Pará	Xingu	NA	Brasil, Pará, Altamira, Rio Xingu, Pedral do Landi	Marcelo Andrade	KX868681	PRNHA1090-18
15485	15485	UFAM	CTGA	MaterialSample	Other material	Tometes kranponhah Andrade, Jégu & Giarrizzo 2016	Animalia	Chordata	Actinopterygii	Characiformes	Serrasalmidae	Tometes	kranponhah	species	Andrade, M.	-3.58763	-51.8175	Brazil	Pará	Xingu	NA	Brasil, Pará, Altamira, Rio Xingu, Pedral do Landi	Marcelo Andrade	KX868682	PRNHA1091-18
15486	15486	UFAM	CTGA	MaterialSample	Other material	Tometes kranponhah Andrade, Jégu & Giarrizzo 2016	Animalia	Chordata	Actinopterygii	Characiformes	Serrasalmidae	Tometes	kranponhah	species	Andrade, M.	-3.58763	-51.8175	Brazil	Pará	Xingu	NA	Brasil, Pará, Altamira, Rio Xingu, Pedral do Landi	Marcelo Andrade	KX868683	PRNHA1092-18
15487	15487	UFAM	CTGA	MaterialSample	Other material	Tometes kranponhah Andrade, Jégu & Giarrizzo 2016	Animalia	Chordata	Actinopterygii	Characiformes	Serrasalmidae	Tometes	kranponhah	species	Andrade, M.	-3.58763	-51.8175	Brazil	Pará	Xingu	NA	Brasil, Pará, Altamira, Rio Xingu, Pedral do Landi	Marcelo Andrade	KX868684	PRNHA1093-18
310031	31003	MPEG	ICT	PreservedSpecimen	Paratype	Tometes kranponhah Andrade, Jégu & Giarrizzo 2016	Animalia	Chordata	Actinopterygii	Characiformes	Serrasalmidae	Tometes	kranponhah	species	Andrade, M.	-3.66265	-51.5555	Brazil	Pará	Xingu	2011-07-27	Brasil, Pará, Altamira, Rio Bacajá	Marcelo Andrade	KX868678	PRNHA914-18
310032	31003	MPEG	ICT	PreservedSpecimen	Paratype	Tometes kranponhah Andrade, Jégu & Giarrizzo 2016	Animalia	Chordata	Actinopterygii	Characiformes	Serrasalmidae	Tometes	kranponhah	species	Andrade, M.	-3.66265	-51.5555	Brazil	Pará	Xingu	2011-07-27	Brasil, Pará, Altamira, Rio Bacajá	Marcelo Andrade	KX868679	PRNHA915-18
310033	31003	MPEG	ICT	PreservedSpecimen	Paratype	Tometes kranponhah Andrade, Jégu & Giarrizzo 2016	Animalia	Chordata	Actinopterygii	Characiformes	Serrasalmidae	Tometes	kranponhah	species	Andrade, M.	-3.66265	-51.5555	Brazil	Pará	Xingu	2011-07-27	Brasil, Pará, Altamira, Rio Bacajá	Marcelo Andrade	KX868680	PRNHA916-18
15473	15473	UFAM	CTGA	MaterialSample	Other material	Tometes lebaili Jégu, Keith & Belmont-Jégu 2002	Animalia	Chordata	Actinopterygii	Characiformes	Serrasalmidae	Tometes	lebaili	species	Andrade, M.	3.30178	-54.0817	French Guiana	Saint-Laurent-du-Maroni	Maroni	2014-05-23	Guiana Francesa, Alto Rio Maroni	Le Bail, P.Y.	KX868694	PRNHA413-18
15474	15474	UFAM	CTGA	MaterialSample	Other material	Tometes lebaili Jégu, Keith & Belmont-Jégu 2002	Animalia	Chordata	Actinopterygii	Characiformes	Serrasalmidae	Tometes	lebaili	species	Andrade, M.	3.30178	-54.0817	French Guiana	Saint-Laurent-du-Maroni	Maroni	2014-05-25	Guiana Francesa, Alto Rio Maroni	Le Bail, P.Y.	KX868695	PRNHA414-18
15475	15475	UFAM	CTGA	MaterialSample	Other material	Tometes lebaili Jégu, Keith & Belmont-Jégu 2002	Animalia	Chordata	Actinopterygii	Characiformes	Serrasalmidae	Tometes	lebaili	species	Andrade, M.	3.30178	-54.0817	French Guiana	Saint-Laurent-du-Maroni	Maroni	2014-11-01	Guiana Francesa, Alto Rio Maroni	Le Bail, P.Y.	KX868696	PRNHA415-18
P29281	43077	INPA	ICT	PreservedSpecimen	Other material	Tometes makue Jégu, Santos & Belmont-Jégu 2002	Animalia	Chordata	Actinopterygii	Characiformes	Serrasalmidae	Tometes	makue	species	Bastos, D.	-0.144	-67.08866	Brazil	Amazonas	Negro	2013-12-09	cachoeira Buburi, rio Negro prox a São Gabriel da Cachoeira	Douglas Bastos	KX868697	PRNHA485-18
11556	46298	INPA	ICT	PreservedSpecimen	Other material	Tometes sp.	Animalia	Chordata	Actinopterygii	Characiformes	Serrasalmidae	Tometes	NA	genus	Andrade, M.	-4.55244	-56.28869	Brazil	Pará	Tapajós	2012-11-23	rio Tapajós a montante das corredeiras de São Luis do Tapajós	Valeria Machado	MG752843	PRNHA682-18
11557	46298	INPA	ICT	PreservedSpecimen	Other material	Tometes sp.	Animalia	Chordata	Actinopterygii	Characiformes	Serrasalmidae	Tometes	NA	genus	Andrade, M.	-4.55244	-56.28869	Brazil	Pará	Tapajós	2012-11-23	rio Tapajós a montante das corredeiras de São Luis do Tapajós	Valeria Machado	MG752844	PRNHA683-18
11558	11558	UFAM	CTGA	MaterialSample	Other material	Tometes sp.	Animalia	Chordata	Actinopterygii	Characiformes	Serrasalmidae	Tometes	NA	genus	Machado, V.	-4.55244	-56.28869	Brazil	Pará	Tapajós	2012-11-23	rio Tapajós a montante das corredeiras de São Luis do Tapajós	Valeria Machado	MG752845	PRNHA684-18
11559	11559	UFAM	CTGA	MaterialSample	Other material	Tometes sp.	Animalia	Chordata	Actinopterygii	Characiformes	Serrasalmidae	Tometes	NA	genus	Machado, V.	-4.55244	-56.28869	Brazil	Pará	Tapajós	2012-11-23	rio Tapajós a montante das corredeiras de São Luis do Tapajós	Valeria Machado	MG752846	PRNHA685-18
11595	46298	INPA	ICT	PreservedSpecimen	Other material	Tometes sp.	Animalia	Chordata	Actinopterygii	Characiformes	Serrasalmidae	Tometes	NA	genus	Andrade, M.	-4.55244	-56.28869	Brazil	Pará	Tapajós	2012-11-24	rio Tapajós a montante das corredeiras de São Luis do Tapajós	Valeria Machado	MG752847	PRNHA687-18
11614	46298	INPA	ICT	PreservedSpecimen	Other material	Tometes sp.	Animalia	Chordata	Actinopterygii	Characiformes	Serrasalmidae	Tometes	NA	genus	Andrade, M.	-4.55244	-56.28869	Brazil	Pará	Tapajós	2012-11-25	rio Tapajós a montante das corredeiras de São Luis do Tapajós	Valeria Machado	MG752848	PRNHA688-18
11619	46298	INPA	ICT	PreservedSpecimen	Other material	Tometes sp.	Animalia	Chordata	Actinopterygii	Characiformes	Serrasalmidae	Tometes	NA	genus	Andrade, M.	-4.55244	-56.28869	Brazil	Pará	Tapajós	2012-11-25	rio Tapajós a montante das corredeiras de São Luis do Tapajós	Valeria Machado	MG752849	PRNHA689-18
15371	15371	UFAM	CTGA	MaterialSample	Other material	Tometes sp.	Animalia	Chordata	Actinopterygii	Characiformes	Serrasalmidae	Tometes	NA	genus	Machado, V.	-5.20825	-56.93144	Brazil	Pará	Tapajós	2015-10-08	Com. Machado - rio Tapajós	Valeria Machado	MG752850	PRNHA716-18
15408	15408	UFAM	CTGA	MaterialSample	Other material	Tometes sp.	Animalia	Chordata	Actinopterygii	Characiformes	Serrasalmidae	Tometes	NA	genus	Machado, V.	-5.20825	-56.93144	Brazil	Pará	Tapajós	2015-10-13	Com. Machado - rio Tapajós	Valeria Machado	MG752851	PRNHA717-18
15409	15409	UFAM	CTGA	MaterialSample	Other material	Tometes sp.	Animalia	Chordata	Actinopterygii	Characiformes	Serrasalmidae	Tometes	NA	genus	Machado, V.	-5.20825	-56.93144	Brazil	Pará	Tapajós	2015-10-13	Com. Machado - rio Tapajós	Valeria Machado	MG752852	PRNHA718-18
15410	15410	UFAM	CTGA	MaterialSample	Other material	Tometes sp.	Animalia	Chordata	Actinopterygii	Characiformes	Serrasalmidae	Tometes	NA	genus	Machado, V.	-5.20825	-56.93144	Brazil	Pará	Tapajós	2015-10-13	Com. Machado - rio Tapajós	Valeria Machado	MG752853	PRNHA719-18
TJ01	TJ01	UFAM	LEGAL	MaterialSample	Other material	Tometes sp.	Animalia	Chordata	Actinopterygii	Characiformes	Serrasalmidae	Tometes	NA	genus	Andrade, M.	NA	NA	Brazil	Pará	Tapajós	NA	rio Tapajós	Marcelo Andrade	MG752854	PRNHA691-18
TJ02	TJ02	UFAM	LEGAL	MaterialSample	Other material	Tometes sp.	Animalia	Chordata	Actinopterygii	Characiformes	Serrasalmidae	Tometes	NA	genus	Andrade, M.	NA	NA	Brazil	Pará	Tapajós	NA	rio Tapajós	Marcelo Andrade	MG752855	PRNHA692-18
TJ03	TJ03	UFAM	LEGAL	MaterialSample	Other material	Tometes sp.	Animalia	Chordata	Actinopterygii	Characiformes	Serrasalmidae	Tometes	NA	genus	Andrade, M.	NA	NA	Brazil	Pará	Tapajós	NA	rio Tapajós	Marcelo Andrade	MG752856	PRNHA693-18
TJ04	TJ04	UFAM	LEGAL	MaterialSample	Other material	Tometes sp.	Animalia	Chordata	Actinopterygii	Characiformes	Serrasalmidae	Tometes	NA	genus	Andrade, M.	NA	NA	Brazil	Pará	Tapajós	NA	rio Tapajós	Marcelo Andrade	MG752857	PRNHA694-18
3086	3086	UFAM	CTGA	MaterialSample	Other material	Tometes siderocarajensis Andrade, Machado, Jégu, Farias & Giarrizzo 2017	Animalia	Chordata	Actinopterygii	Characiformes	Serrasalmidae	Tometes	siderocarajensis	species	Zuanon, J.	-5.46001	-48.34394	Brazil	Tocantins	Araguaia	2009-09-14	r. Araguaia /Jusante de AHE-SI/Araguatins/TO	Natasha Verdasca	MG752858	PRNHA021-18
3362	3362	UFAM	CTGA	MaterialSample	Other material	Tometes siderocarajensis Andrade, Machado, Jégu, Farias & Giarrizzo 2017	Animalia	Chordata	Actinopterygii	Characiformes	Serrasalmidae	Tometes	siderocarajensis	species	Zuanon, J.	-5.61084	-48.13106	Brazil	Pará	Araguaia	2009-09-16	Araguatins	Natasha Verdasca	MG752859	PRNHA093-18
201206	1945	GEA	NA	PreservedSpecimen	Other material	Tometes siderocarajensis Andrade, Machado, Jégu, Farias & Giarrizzo 2017	Animalia	Chordata	Actinopterygii	Characiformes	Serrasalmidae	Tometes	siderocarajensis	species	Andrade, M.	-5.92908	-50.71738	Brazil	Pará	Tocantins	2011-06-01	rio Itacaiunas, Parauapebas/PA	Marcelo Andrade	KX868674	PRNHA092-18
1050301	1935	GEA	NA	PreservedSpecimen	Other material	Tometes siderocarajensis Andrade, Machado, Jégu, Farias & Giarrizzo 2017	Animalia	Chordata	Actinopterygii	Characiformes	Serrasalmidae	Tometes	siderocarajensis	species	Andrade, M.	-5.84227	-50.44416	Brazil	Pará	Tocantins	2009-12-17	rio Itacaiunas, Parauapebas/PA	Marcelo Andrade	MG752860	PRNHA089-18
1050361	1935	GEA	NA	PreservedSpecimen	Other material	Tometes siderocarajensis Andrade, Machado, Jégu, Farias & Giarrizzo 2017	Animalia	Chordata	Actinopterygii	Characiformes	Serrasalmidae	Tometes	siderocarajensis	species	Andrade, M.	-5.84227	-50.44416	Brazil	Pará	Tocantins	2009-12-17	rio Itacaiunas, Parauapebas/PA	Marcelo Andrade	MG752861	PRNHA090-18
1238787	1942	GEA	NA	PreservedSpecimen	Other material	Tometes siderocarajensis Andrade, Machado, Jégu, Farias & Giarrizzo 2017	Animalia	Chordata	Actinopterygii	Characiformes	Serrasalmidae	Tometes	siderocarajensis	species	Andrade, M.	-5.84227	-50.44416	Brazil	Pará	Tocantins	2010-03-20	rio Itacaiunas, Parauapebas/PA	Marcelo Andrade	KX868673	PRNHA091-18
JAR126	4303	IEPA	NA	PreservedSpecimen	Other material	Tometes trilobatus Valenciennes 1850	Animalia	Chordata	Actinopterygii	Characiformes	Serrasalmidae	Tometes	trilobatus	species	Andrade, M.	-0.85555	-52.5391	Brazil	Amapá	Jari	2015-03-01	Laranjal do Jari, UHE Santo Antônio do Jari, Amapá	Valeria Machado	KX868698	PRNHA739-18
15212	23278	INPA	ICT	PreservedSpecimen	Other material	Utiaritichthys longidorsalis Jégu, de Morais & Santos 1992	Animalia	Chordata	Actinopterygii	Characiformes	Serrasalmidae	Utiaritichthys	longidorsalis	species	Andrade, M.	-10.1695	-59.46619	Brazil	Mato Grosso	Aripuanã	2014-12-14	Montante da cachoeira de Dardanelos - MT	Valeria Machado	MG752862	PRNHA165-18
15213	15213	UFAM	CTGA	MaterialSample	Other material	Utiaritichthys longidorsalis Jégu, de Morais & Santos 1992	Animalia	Chordata	Actinopterygii	Characiformes	Serrasalmidae	Utiaritichthys	longidorsalis	species	Andrade, M.	-10.1695	-59.46619	Brazil	Mato Grosso	Aripuanã	2014-12-14	Montante da cachoeira de Dardanelos - MT	Valeria Machado	MG752863	PRNHA166-18
15215	56737	INPA	ICT	PreservedSpecimen	Other material	Utiaritichthys longidorsalis Jégu, de Morais & Santos 1992	Animalia	Chordata	Actinopterygii	Characiformes	Serrasalmidae	Utiaritichthys	longidorsalis	species	Andrade, M.	-10.1695	-59.46619	Brazil	Mato Grosso	Aripuanã	2014-12-14	Montante da cachoeira de Dardanelos - MT	Valeria Machado	MG752864	PRNHA167-18
15219	56737	INPA	ICT	PreservedSpecimen	Other material	Utiaritichthys longidorsalis Jégu, de Morais & Santos 1992	Animalia	Chordata	Actinopterygii	Characiformes	Serrasalmidae	Utiaritichthys	longidorsalis	species	Andrade, M.	-10.1695	-59.46619	Brazil	Mato Grosso	Aripuanã	2014-12-14	Montante da cachoeira de Dardanelos - MT	Valeria Machado	MG752865	PRNHA168-18
15220	15220	UFAM	CTGA	MaterialSample	Other material	Utiaritichthys longidorsalis Jégu, de Morais & Santos 1992	Animalia	Chordata	Actinopterygii	Characiformes	Serrasalmidae	Utiaritichthys	longidorsalis	species	Andrade, M.	-10.1695	-59.46619	Brazil	Mato Grosso	Aripuanã	2014-12-14	Montante da cachoeira de Dardanelos - MT	Valeria Machado	MG752866	PRNHA169-18
HQ420847	CEPTA093	NA	NA	NA	NA	Colossoma macropomum	NA	NA	NA	NA	NA	Colossoma	macropomum	NA	NA	NA	NA	NA	NA	NA	NA	NA	NA	HQ420847	NA
HQ420846	CEPTA092	NA	NA	NA	NA	Colossoma macropomum	NA	NA	NA	NA	NA	Colossoma	macropomum	NA	NA	NA	NA	NA	NA	NA	NA	NA	NA	HQ420846	NA
HQ420845	CEPTA091	NA	NA	NA	NA	Colossoma macropomum	NA	NA	NA	NA	NA	Colossoma	macropomum	NA	NA	NA	NA	NA	NA	NA	NA	NA	NA	HQ420845	NA
HQ420844	CEPTA090	NA	NA	NA	NA	Colossoma macropomum	NA	NA	NA	NA	NA	Colossoma	macropomum	NA	NA	NA	NA	NA	NA	NA	NA	NA	NA	HQ420844	NA
HQ420843	CEPTA011	NA	NA	NA	NA	Colossoma macropomum	NA	NA	NA	NA	NA	Colossoma	macropomum	NA	NA	NA	NA	NA	NA	NA	NA	NA	NA	HQ420843	NA
HQ420842	CEPTA014	NA	NA	NA	NA	Piaractus brachypomus	NA	NA	NA	NA	NA	Piaractus	brachypomus	NA	NA	NA	NA	NA	NA	NA	NA	NA	NA	HQ420842	NA
HQ420841	CEPTA012	NA	NA	NA	NA	Piaractus brachypomus	NA	NA	NA	NA	NA	Piaractus	brachypomus	NA	NA	NA	NA	NA	NA	NA	NA	NA	NA	HQ420841	NA
HQ420840	CEPTA009	NA	NA	NA	NA	Piaractus brachypomus	NA	NA	NA	NA	NA	Piaractus	brachypomus	NA	NA	NA	NA	NA	NA	NA	NA	NA	NA	HQ420840	NA
HQ420839	CEPTA008	NA	NA	NA	NA	Piaractus brachypomus	NA	NA	NA	NA	NA	Piaractus	brachypomus	NA	NA	NA	NA	NA	NA	NA	NA	NA	NA	HQ420839	NA
HQ420838	CEPTA007	NA	NA	NA	NA	Piaractus brachypomus	NA	NA	NA	NA	NA	Piaractus	brachypomus	NA	NA	NA	NA	NA	NA	NA	NA	NA	NA	HQ420838	NA
HQ420837	CEPTA005	NA	NA	NA	NA	Piaractus mesopotamicus	NA	NA	NA	NA	NA	Piaractus	mesopotamicus	NA	NA	NA	NA	NA	NA	NA	NA	NA	NA	HQ420837	NA
HQ420836	CEPTA004	NA	NA	NA	NA	Piaractus mesopotamicus	NA	NA	NA	NA	NA	Piaractus	mesopotamicus	NA	NA	NA	NA	NA	NA	NA	NA	NA	NA	HQ420836	NA
HQ420835	CEPTA003	NA	NA	NA	NA	Piaractus mesopotamicus	NA	NA	NA	NA	NA	Piaractus	mesopotamicus	NA	NA	NA	NA	NA	NA	NA	NA	NA	NA	HQ420835	NA
HQ420834	CEPTA002	NA	NA	NA	NA	Piaractus mesopotamicus	NA	NA	NA	NA	NA	Piaractus	mesopotamicus	NA	NA	NA	NA	NA	NA	NA	NA	NA	NA	HQ420834	NA
HQ420833	CEPTA001	NA	NA	NA	NA	Piaractus mesopotamicus	NA	NA	NA	NA	NA	Piaractus	mesopotamicus	NA	NA	NA	NA	NA	NA	NA	NA	NA	NA	HQ420833	NA
HQ600863	DCC00513	NA	NA	NA	NA	Serrasalmus brandtii	NA	NA	NA	NA	NA	Serrasalmus	brandtii	NA	NA	-15.67	-44.64	NA	NA	São Francisco	NA	Brazil:Minas Gerais, São Francisco basin, Pandeiros	NA	HQ600863	NA
HQ600862	DCC00518	NA	NA	NA	NA	Serrasalmus brandtii	NA	NA	NA	NA	NA	Serrasalmus	brandtii	NA	NA	-15.67	-44.64	NA	NA	São Francisco	NA	Brazil:Minas Gerais, São Francisco basin, Pandeiros	NA	HQ600862	NA
HQ600861	DCC00526	NA	NA	NA	NA	Serrasalmus brandtii	NA	NA	NA	NA	NA	Serrasalmus	brandtii	NA	NA	-15.67	-44.64	NA	NA	São Francisco	NA	Brazil:Minas Gerais, São Francisco basin, Pandeiros	NA	HQ600861	NA
HQ600860	DCC00527	NA	NA	NA	NA	Serrasalmus brandtii	NA	NA	NA	NA	NA	Serrasalmus	brandtii	NA	NA	-15.67	-44.64	NA	NA	São Francisco	NA	Brazil:Minas Gerais, São Francisco basin, Pandeiros	NA	HQ600860	NA
HQ600849	DCC00306	NA	NA	NA	NA	Pygocentrus piraya	NA	NA	NA	NA	NA	Pygocentrus	piraya	NA	NA	-16.15	-45.69	NA	NA	São Francisco	NA	Brazil:Minas Gerais, São Francisco basin, Rio Urucuia	NA	HQ600849	NA
HQ600848	DCC00500	NA	NA	NA	NA	Pygocentrus piraya	NA	NA	NA	NA	NA	Pygocentrus	piraya	NA	NA	-15.67	-44.64	NA	NA	São Francisco	NA	Brazil:Minas Gerais, São Francisco basin, Pandeiros	NA	HQ600848	NA
HQ600847	DCC00532	NA	NA	NA	NA	Pygocentrus piraya	NA	NA	NA	NA	NA	Pygocentrus	piraya	NA	NA	-15.67	-44.64	NA	NA	São Francisco	NA	Brazil:Minas Gerais, São Francisco basin, Pandeiros	NA	HQ600847	NA
HQ600846	DCC00501	NA	NA	NA	NA	Pygocentrus piraya	NA	NA	NA	NA	NA	Pygocentrus	piraya	NA	NA	-15.67	-44.64	NA	NA	São Francisco	NA	Brazil:Minas Gerais, São Francisco basin, Pandeiros	NA	HQ600846	NA
HQ600845	DCC00499	NA	NA	NA	NA	Pygocentrus piraya	NA	NA	NA	NA	NA	Pygocentrus	piraya	NA	NA	-15.67	-44.64	NA	NA	São Francisco	NA	Brazil:Minas Gerais, São Francisco basin, Pandeiros	NA	HQ600845	NA
HQ600844	DCC00503	NA	NA	NA	NA	Pygocentrus piraya	NA	NA	NA	NA	NA	Pygocentrus	piraya	NA	NA	-15.67	-44.64	NA	NA	São Francisco	NA	Brazil:Minas Gerais, São Francisco basin, Pandeiros	NA	HQ600844	NA
HQ600843	DCC00502	NA	NA	NA	NA	Pygocentrus piraya	NA	NA	NA	NA	NA	Pygocentrus	piraya	NA	NA	-15.67	-44.64	NA	NA	São Francisco	NA	Brazil:Minas Gerais, São Francisco basin, Pandeiros	NA	HQ600843	NA
HM480813	NA	NA	NA	NA	NA	Colossoma macropomum	NA	NA	NA	NA	NA	Colossoma	macropomum	NA	NA	NA	NA	NA	NA	Amazonas	NA	NA	NA	HM480813	NA
HM480812	NA	NA	NA	NA	NA	Colossoma macropomum	NA	NA	NA	NA	NA	Colossoma	macropomum	NA	NA	NA	NA	NA	NA	Amazonas	NA	NA	NA	HM480812	NA
HM453212	NA	NA	NA	NA	NA	Mylossoma duriventre	NA	NA	NA	NA	NA	Mylossoma	duriventre	NA	NA	NA	NA	NA	NA	Amazonas	NA	NA	NA	HM453212	NA
HM405235	DCC01204	NA	NA	NA	NA	Serrasalmus brandtii	NA	NA	NA	NA	NA	Serrasalmus	brandtii	NA	NA	-19.76	-45.4	NA	NA	São Francisco	NA	Brazil:Minas Gerais, Lagoa da Presa, São Francisco	NA	HM405235	NA
HM405234	DCC01203	NA	NA	NA	NA	Serrasalmus brandtii	NA	NA	NA	NA	NA	Serrasalmus	brandtii	NA	NA	-19.76	-45.4	NA	NA	São Francisco	NA	Brazil:Minas Gerais, Lagoa da Presa, São Francisco	NA	HM405234	NA
HM405233	DCC01044	NA	NA	NA	NA	Serrasalmus brandtii	NA	NA	NA	NA	NA	Serrasalmus	brandtii	NA	NA	-17.6	-44.67	NA	NA	São Francisco	NA	Brazil:Minas Gerais, Lagoa da Olaria - Varzea da Palma, São Francisco	NA	HM405233	NA
HM405232	DCC00458	NA	NA	NA	NA	Serrasalmus brandtii	NA	NA	NA	NA	NA	Serrasalmus	brandtii	NA	NA	-16.17	-45.67	NA	NA	São Francisco	NA	Brazil:Minas Gerais, Rio Urucuia_Lagoa 2, São Francisco	NA	HM405232	NA
HM405231	DCC00439	NA	NA	NA	NA	Serrasalmus brandtii	NA	NA	NA	NA	NA	Serrasalmus	brandtii	NA	NA	-16.18	-45.68	NA	NA	São Francisco	NA	Brazil:Minas Gerais, Rio Urucuia_Lagoa 1, São Francisco	NA	HM405231	NA
HM405230	DCC00383	NA	NA	NA	NA	Serrasalmus brandtii	NA	NA	NA	NA	NA	Serrasalmus	brandtii	NA	NA	-16.15	-45.69	NA	NA	São Francisco	NA	Brazil:Minas Gerais, Rio Urucuia, São Francisco	NA	HM405230	NA
HM405211	DCC01043	NA	NA	NA	NA	Pygocentrus piraya	NA	NA	NA	NA	NA	Pygocentrus	piraya	NA	NA	-17.6	-44.67	NA	NA	São Francisco	NA	Brazil:Minas Gerais, Lagoa da Olaria - Varzea da Palma, São Francisco	NA	HM405211	NA
HM405165	DCC00673	NA	NA	NA	NA	Myleus micans	NA	NA	NA	NA	NA	Myleus	micans	NA	NA	-17.98	-44.17	NA	NA	São Francisco	NA	Brazil:Minas Gerais, Rio Curimatai, São Francisco	NA	HM405165	NA
HM405164	DCC00274	NA	NA	NA	NA	Myleus micans	NA	NA	NA	NA	NA	Myleus	micans	NA	NA	-16.15	-45.69	NA	NA	São Francisco	NA	Brazil:Minas Gerais, Rio Urucuia, São Francisco	NA	HM405164	NA
FJ978042	N192	NA	NA	NA	NA	Piaractus brachypomus	NA	NA	NA	NA	NA	Piaractus	brachypomus	NA	NA	NA	NA	NA	NA	NA	NA	NA	NA	FJ978042	NA
FJ418767	M3-53	NA	NA	NA	NA	Colossoma macropomum	NA	NA	NA	NA	NA	Colossoma	macropomum	NA	NA	-3.1	-60.02	NA	NA	Amazonas	NA	Brazil:Manaus	NA	FJ418767	NA
KX086786	OS 18990 PE10044	NA	NA	NA	NA	Myloplus schomburgkii	NA	NA	NA	NA	NA	Myloplus	schomburgkii	NA	NA	NA	NA	NA	NA	Nanay	NA	NA	NA	KX086786	NA
KU288928	MG ZV-P 185-2	NA	NA	NA	NA	Serrasalmus marginatus	NA	NA	NA	NA	NA	Serrasalmus	marginatus	NA	NA	NA	NA	NA	NA	Paraná	NA	NA	NA	KU288928	NA
KU288927	MG ZV-P 185-1	NA	NA	NA	NA	Serrasalmus marginatus	NA	NA	NA	NA	NA	Serrasalmus	marginatus	NA	NA	NA	NA	NA	NA	Paraná	NA	NA	NA	KU288927	NA
KU288907	MG ZV-P 179-5	NA	NA	NA	NA	Pygocentrus nattereri	NA	NA	NA	NA	NA	Pygocentrus	nattereri	NA	NA	NA	NA	NA	NA	Paraná	NA	NA	NA	KU288907	NA
KU288906	MG ZV-P 179-4	NA	NA	NA	NA	Pygocentrus nattereri	NA	NA	NA	NA	NA	Pygocentrus	nattereri	NA	NA	NA	NA	NA	NA	Paraná	NA	NA	NA	KU288906	NA
KU288905	MG ZV-P 179-2	NA	NA	NA	NA	Pygocentrus nattereri	NA	NA	NA	NA	NA	Pygocentrus	nattereri	NA	NA	NA	NA	NA	NA	Paraná	NA	NA	NA	KU288905	NA
KU288904	MG ZV-P 179-1	NA	NA	NA	NA	Pygocentrus nattereri	NA	NA	NA	NA	NA	Pygocentrus	nattereri	NA	NA	NA	NA	NA	NA	Paraná	NA	NA	NA	KU288904	NA
KR070957	INPA46074-9	NA	NA	NA	NA	Mylossoma duriventre	NA	NA	NA	NA	NA	Mylossoma	duriventre	NA	NA	-15.89	-52.24	NA	NA	Araguaia	NA	Brazil:Goias, Aragarcas, Rio Araguaia, Rio Araguaia	NA	KR070957	NA
KR070956	LBP 19517-107145	NA	NA	NA	NA	Mylossoma duriventre	NA	NA	NA	NA	NA	Mylossoma	duriventre	NA	NA	-1.72	-69.14	NA	NA	Japurá	NA	Brazil:Amazonas, comunidade Taboca, Rio Japurá, Rio Japurá	NA	KR070956	NA
KR070955	LBP 19517-107146	NA	NA	NA	NA	Mylossoma duriventre	NA	NA	NA	NA	NA	Mylossoma	duriventre	NA	NA	-1.72	-69.14	NA	NA	Japurá	NA	Brazil:Amazonas, comunidade Taboca, Rio Japurá, Rio Japurá	NA	KR070955	NA
KR070954	LBP 19519-107182	NA	NA	NA	NA	Mylossoma duriventre	NA	NA	NA	NA	NA	Mylossoma	duriventre	NA	NA	-1.72	-69.14	NA	NA	Japurá	NA	Brazil:Amazonas, comunidade Taboca, Rio Japurá, Rio Japurá	NA	KR070954	NA
KR070953	LBP 19520-107213	NA	NA	NA	NA	Mylossoma duriventre	NA	NA	NA	NA	NA	Mylossoma	duriventre	NA	NA	-1.72	-69.14	NA	NA	Japurá	NA	Brazil:Amazonas, comunidade Taboca, Rio Japurá, Rio Japurá	NA	KR070953	NA
KR070952	LBP 19522-107258	NA	NA	NA	NA	Mylossoma duriventre	NA	NA	NA	NA	NA	Mylossoma	duriventre	NA	NA	-1.72	-69.14	NA	NA	Japurá	NA	Brazil:Amazonas, comunidade Taboca, Rio Japurá, Rio Japurá	NA	KR070952	NA
KR070951	LBP 19522-107259	NA	NA	NA	NA	Mylossoma duriventre	NA	NA	NA	NA	NA	Mylossoma	duriventre	NA	NA	-1.72	-69.14	NA	NA	Japurá	NA	Brazil:Amazonas, comunidade Taboca, Rio Japurá, Rio Japurá	NA	KR070951	NA
KR070950	LBP 19522-107260	NA	NA	NA	NA	Mylossoma duriventre	NA	NA	NA	NA	NA	Mylossoma	duriventre	NA	NA	-1.72	-69.14	NA	NA	Japurá	NA	Brazil:Amazonas, comunidade Taboca, Rio Japurá, Rio Japurá	NA	KR070950	NA
KR070949	LBP 19522-107261	NA	NA	NA	NA	Mylossoma duriventre	NA	NA	NA	NA	NA	Mylossoma	duriventre	NA	NA	-1.72	-69.14	NA	NA	Japurá	NA	Brazil:Amazonas, comunidade Taboca, Rio Japurá, Rio Japurá	NA	KR070949	NA
KR070948	LBP 1695-12770	NA	NA	NA	NA	Mylossoma duriventre	NA	NA	NA	NA	NA	Mylossoma	duriventre	NA	NA	-3.15	-59.89	NA	NA	Solimões	NA	Brazil:Amazonas, Carero, Rio Solimões, Lago do Vanico	NA	KR070948	NA
KR070947	LBP19517-107147	NA	NA	NA	NA	Mylossoma duriventre	NA	NA	NA	NA	NA	Mylossoma	duriventre	NA	NA	-1.74	-69.15	NA	NA	Japurá	NA	Brazil:rio Japurá, rio Japurá	NA	KR070947	NA
KR070946	LBP1823-12920	NA	NA	NA	NA	Mylossoma duriventre	NA	NA	NA	NA	NA	Mylossoma	duriventre	NA	NA	-15.53	-52.2	NA	NA	Araguaia	NA	Brazil:Mato Grosso, Barra do Garcas, Rio Araguaia, Rio Araguaia	NA	KR070946	NA
KR070945	LBP 1823-12921	NA	NA	NA	NA	Mylossoma duriventre	NA	NA	NA	NA	NA	Mylossoma	duriventre	NA	NA	-15.53	-52.2	NA	NA	Araguaia	NA	Brazil:Mato Grosso, Barra do Garcas, Rio Araguaia, Rio Araguaia	NA	KR070945	NA
KR070944	LBP 7206-19146	NA	NA	NA	NA	Mylossoma duriventre	NA	NA	NA	NA	NA	Mylossoma	duriventre	NA	NA	7.64	-66.32	NA	NA	Orinoco	NA	Venezuela:Bolivar, Caicara del Orinoco, Rio Orinoco, Rio Orinoco	NA	KR070944	NA
KR070943	LBP 7206-19147	NA	NA	NA	NA	Mylossoma duriventre	NA	NA	NA	NA	NA	Mylossoma	duriventre	NA	NA	7.64	-66.32	NA	NA	Orinoco	NA	Venezuela:Bolivar, Caicara del Orinoco, Rio Orinoco, Rio Orinoco	NA	KR070943	NA
KR070942	LBP 3741-21919	NA	NA	NA	NA	Mylossoma duriventre	NA	NA	NA	NA	NA	Mylossoma	duriventre	NA	NA	-19.58	-56.25	NA	NA	Paraguai	NA	Brazil:Mato Grosso do Sul, Aquidauana, Rio Paraguai, Rio Negro	NA	KR070942	NA
KR070941	LBP 3741-21920	NA	NA	NA	NA	Mylossoma duriventre	NA	NA	NA	NA	NA	Mylossoma	duriventre	NA	NA	-19.58	-56.25	NA	NA	Paraguai	NA	Brazil:Mato Grosso do Sul, Aquidauana, Rio Paraguai, Rio Negro	NA	KR070941	NA
KR070940	LBP 3741-21921	NA	NA	NA	NA	Mylossoma duriventre	NA	NA	NA	NA	NA	Mylossoma	duriventre	NA	NA	-19.58	-56.25	NA	NA	Paraguai	NA	Brazil:Mato Grosso do Sul, Aquidauana, Rio Paraguai, Rio Negro	NA	KR070940	NA
KR070939	LBP 4674-24804	NA	NA	NA	NA	Mylossoma duriventre	NA	NA	NA	NA	NA	Mylossoma	duriventre	NA	NA	-15.99	-55.93	NA	NA	Paraguai	NA	Brazil:Mato Grosso, Santo Antonio do Leverger, Rio Paraguai, Rio Arica	NA	KR070939	NA
KR070938	LBP 5148-26275	NA	NA	NA	NA	Mylossoma duriventre	NA	NA	NA	NA	NA	Mylossoma	duriventre	NA	NA	-18.48	-54.78	NA	NA	Paraguai	NA	Brazil:Mato Grosso, Coxim, Rio Paraguai, Rio Taquari	NA	KR070938	NA
KR070937	LBP 12745-41182	NA	NA	NA	NA	Mylossoma duriventre	NA	NA	NA	NA	NA	Mylossoma	duriventre	NA	NA	-13.31	-50.61	NA	NA	Araguaia	NA	Brazil:Mato Grosso do Sul, Cocalinho, Rio Araguaia, Rio Araguaia	NA	KR070937	NA
KR070936	LBP 12745-41298	NA	NA	NA	NA	Mylossoma duriventre	NA	NA	NA	NA	NA	Mylossoma	duriventre	NA	NA	-13.31	-50.61	NA	NA	Araguaia	NA	Brazil:Mato Grosso do Sul, Cocalinho, Rio Araguaia, Rio Araguaia	NA	KR070936	NA
KR070935	LBP 9822-45250	NA	NA	NA	NA	Mylossoma duriventre	NA	NA	NA	NA	NA	Mylossoma	duriventre	NA	NA	-19.58	-57.02	NA	NA	Paraguai	NA	Brazil:Mato Grosso do Sul, Miranda, Rio Paraguai, Rio Miranda	NA	KR070935	NA
KR070934	LBP 9822-45251	NA	NA	NA	NA	Mylossoma duriventre	NA	NA	NA	NA	NA	Mylossoma	duriventre	NA	NA	-19.58	-57.02	NA	NA	Paraguai	NA	Brazil:Mato Grosso do Sul, Miranda, Rio Paraguai, Rio Miranda	NA	KR070934	NA
KR070933	LBP 12623-47066	NA	NA	NA	NA	Mylossoma duriventre	NA	NA	NA	NA	NA	Mylossoma	duriventre	NA	NA	-17.51	-57.24	NA	NA	Paraguai	NA	Brazil:Mato Grosso do Sul, Corumba, Rio Paraguai, Rio Cuiaba	NA	KR070933	NA
KR070932	LBP 12623-47067	NA	NA	NA	NA	Mylossoma duriventre	NA	NA	NA	NA	NA	Mylossoma	duriventre	NA	NA	-17.51	-57.24	NA	NA	Paraguai	NA	Brazil:Mato Grosso do Sul, Corumba, Rio Paraguai, Rio Cuiaba	NA	KR070932	NA
KR070931	LBP 8854-44285	NA	NA	NA	NA	Mylossoma duriventre	NA	NA	NA	NA	NA	Mylossoma	duriventre	NA	NA	-13.38	-50.67	NA	NA	Araguaia	NA	Brazil:Mato Grosso, Cocalinho, Rio Araguaia, Lagoa da Montaria	NA	KR070931	NA
KR070929	LBP 12540-53568	NA	NA	NA	NA	Mylossoma duriventre	NA	NA	NA	NA	NA	Mylossoma	duriventre	NA	NA	-3.73	-73.23	NA	NA	Itaya	NA	Peru:Punchana, Rio Itaya, Isla Iquitos	NA	KR070929	NA
KR070928	LBP 12540-53569	NA	NA	NA	NA	Mylossoma duriventre	NA	NA	NA	NA	NA	Mylossoma	duriventre	NA	NA	-3.73	-73.23	NA	NA	Itaya	NA	Peru:Punchana, Rio Itaya, Isla Iquitos	NA	KR070928	NA
KR070927	LBP 12540-53570	NA	NA	NA	NA	Mylossoma duriventre	NA	NA	NA	NA	NA	Mylossoma	duriventre	NA	NA	-3.73	-73.23	NA	NA	Itaya	NA	Peru:Punchana, Rio Itaya, Isla Iquitos	NA	KR070927	NA
KR070926	LBP 12540-53571	NA	NA	NA	NA	Mylossoma duriventre	NA	NA	NA	NA	NA	Mylossoma	duriventre	NA	NA	-3.73	-73.23	NA	NA	Itaya	NA	Peru:Punchana, Rio Itaya, Isla Iquitos	NA	KR070926	NA
KR070925	LBP 18175-74030	NA	NA	NA	NA	Mylossoma duriventre	NA	NA	NA	NA	NA	Mylossoma	duriventre	NA	NA	-3.31	-60.65	NA	NA	Solimões	NA	Brazil:Amazonas, Manacapuru, Rio Amazonas, Rio Solimões	NA	KR070925	NA
KR070924	LBP18873-75056	NA	NA	NA	NA	Mylossoma duriventre	NA	NA	NA	NA	NA	Mylossoma	duriventre	NA	NA	7.51	-66.16	NA	NA	Orinoco	NA	Venezuela:Bolivar, Caicara del Orinoco, Rio Orinoco, Laguna de Castilleros	NA	KR070924	NA
KR070923	LBP18873-75057	NA	NA	NA	NA	Mylossoma duriventre	NA	NA	NA	NA	NA	Mylossoma	duriventre	NA	NA	7.51	-66.16	NA	NA	Orinoco	NA	Venezuela:Bolivar, Caicara del Orinoco, Rio Orinoco, Laguna de Castilleros	NA	KR070923	NA
KR070922	LBP18873-75058	NA	NA	NA	NA	Mylossoma duriventre	NA	NA	NA	NA	NA	Mylossoma	duriventre	NA	NA	7.51	-66.16	NA	NA	Orinoco	NA	Venezuela:Bolivar, Caicara del Orinoco, Rio Orinoco, Laguna de Castilleros	NA	KR070922	NA
KR070921	LBP18873-75059	NA	NA	NA	NA	Mylossoma duriventre	NA	NA	NA	NA	NA	Mylossoma	duriventre	NA	NA	7.51	-66.16	NA	NA	Orinoco	NA	Venezuela:Bolivar, Caicara del Orinoco, Rio Orinoco, Laguna de Castilleros	NA	KR070921	NA
KR070920	LBP18873-75060	NA	NA	NA	NA	Mylossoma duriventre	NA	NA	NA	NA	NA	Mylossoma	duriventre	NA	NA	7.51	-66.16	NA	NA	Orinoco	NA	Venezuela:Bolivar, Caicara del Orinoco, Rio Orinoco, Laguna de Castilleros	NA	KR070920	NA
KR070919	LBP18873-75061	NA	NA	NA	NA	Mylossoma duriventre	NA	NA	NA	NA	NA	Mylossoma	duriventre	NA	NA	7.51	-66.16	NA	NA	Orinoco	NA	Venezuela:Bolivar, Caicara del Orinoco, Rio Orinoco, Laguna de Castilleros	NA	KR070919	NA
KR070918	LBP18873-75062	NA	NA	NA	NA	Mylossoma duriventre	NA	NA	NA	NA	NA	Mylossoma	duriventre	NA	NA	7.51	-66.16	NA	NA	Orinoco	NA	Venezuela:Bolivar, Caicara del Orinoco, Rio Orinoco, Laguna de Castilleros	NA	KR070918	NA
KR070917	LBP18873-75063	NA	NA	NA	NA	Mylossoma duriventre	NA	NA	NA	NA	NA	Mylossoma	duriventre	NA	NA	7.51	-66.16	NA	NA	Orinoco	NA	Venezuela:Bolivar, Caicara del Orinoco, Rio Orinoco, Laguna de Castilleros	NA	KR070917	NA
KR070916	LBP18873-75064	NA	NA	NA	NA	Mylossoma duriventre	NA	NA	NA	NA	NA	Mylossoma	duriventre	NA	NA	7.51	-66.16	NA	NA	Orinoco	NA	Venezuela:Bolivar, Caicara del Orinoco, Rio Orinoco, Laguna de Castilleros	NA	KR070916	NA
KR070915	LBP18873-75065	NA	NA	NA	NA	Mylossoma duriventre	NA	NA	NA	NA	NA	Mylossoma	duriventre	NA	NA	7.51	-66.16	NA	NA	Orinoco	NA	Venezuela:Bolivar, Caicara del Orinoco, Rio Orinoco, Laguna de Castilleros	NA	KR070915	NA
KR070914	LBP18873-75066	NA	NA	NA	NA	Mylossoma duriventre	NA	NA	NA	NA	NA	Mylossoma	duriventre	NA	NA	7.51	-66.16	NA	NA	Orinoco	NA	Venezuela:Bolivar, Caicara del Orinoco, Rio Orinoco, Laguna de Castilleros	NA	KR070914	NA
KR070913	LBP18873-75068	NA	NA	NA	NA	Mylossoma duriventre	NA	NA	NA	NA	NA	Mylossoma	duriventre	NA	NA	7.51	-66.16	NA	NA	Orinoco	NA	Venezuela:Bolivar, Caicara del Orinoco, Rio Orinoco, Laguna de Castilleros	NA	KR070913	NA
KR070912	INPA 41655-101991	NA	NA	NA	NA	Mylossoma duriventre	NA	NA	NA	NA	NA	Mylossoma	duriventre	NA	NA	-1.74	-69.15	NA	NA	Purus	NA	Brazil:Amazonas, Tapaua, Rio Purus, Igarape Castanhalzinho	NA	KR070912	NA
KR070911	INPA 41655-102077	NA	NA	NA	NA	Mylossoma duriventre	NA	NA	NA	NA	NA	Mylossoma	duriventre	NA	NA	-1.74	-69.15	NA	NA	Purus	NA	Brazil:Amazonas, Tapaua, Rio Purus, Igarape Castanhalzinho	NA	KR070911	NA
KR070910	INPA 41655-102078	NA	NA	NA	NA	Mylossoma duriventre	NA	NA	NA	NA	NA	Mylossoma	duriventre	NA	NA	-1.74	-69.15	NA	NA	Purus	NA	Brazil:Amazonas, Tapaua, Rio Purus, Igarape Castanhalzinho	NA	KR070910	NA
KR070909	INPA 41655-102079	NA	NA	NA	NA	Mylossoma duriventre	NA	NA	NA	NA	NA	Mylossoma	duriventre	NA	NA	-1.74	-69.15	NA	NA	Purus	NA	Brazil:Amazonas, Tapaua, Rio Purus, Igarape Castanhalzinho	NA	KR070909	NA
KR070907	INPA 41655-101989	NA	NA	NA	NA	Mylossoma aureum	NA	NA	NA	NA	NA	Mylossoma	aureum	NA	NA	-1.74	-69.15	NA	NA	Purus	NA	Brazil:Amazonas, Tapaua, Rio Purus, Igarape Castanhalzinho	NA	KR070907	NA
KR070906	INPA40703-1276	NA	NA	NA	NA	Mylossoma aureum	NA	NA	NA	NA	NA	Mylossoma	aureum	NA	NA	-1.73	-52.25	NA	NA	Xingu	NA	Brazil:Para, Porto de Moz, rio Xingu, rio Xingu	NA	KR070906	NA
KR070905	INPA 41655-102072	NA	NA	NA	NA	Mylossoma aureum	NA	NA	NA	NA	NA	Mylossoma	aureum	NA	NA	-1.74	-69.15	NA	NA	Purus	NA	Brazil:Amazonas, Tapaua, Rio Purus, Igarape Castanhalzinho	NA	KR070905	NA
KR070904	INPA 41655-102073	NA	NA	NA	NA	Mylossoma aureum	NA	NA	NA	NA	NA	Mylossoma	aureum	NA	NA	-1.74	-69.15	NA	NA	Purus	NA	Brazil:Amazonas, Tapaua, Rio Purus, Igarape Castanhalzinho	NA	KR070904	NA
KR070903	INPA 41655-102074	NA	NA	NA	NA	Mylossoma aureum	NA	NA	NA	NA	NA	Mylossoma	aureum	NA	NA	-1.74	-69.15	NA	NA	Purus	NA	Brazil:Amazonas, Tapaua, Rio Purus, Igarape Castanhalzinho	NA	KR070903	NA
KR070902	INPA 41655-102075	NA	NA	NA	NA	Mylossoma aureum	NA	NA	NA	NA	NA	Mylossoma	aureum	NA	NA	-1.74	-69.15	NA	NA	Purus	NA	Brazil:Amazonas, Tapaua, Rio Purus, Igarape Castanhalzinho	NA	KR070902	NA
KR070901	LBP 19521-107254	NA	NA	NA	NA	Mylossoma aureum	NA	NA	NA	NA	NA	Mylossoma	aureum	NA	NA	-1.72	-69.14	NA	NA	Japurá	NA	Brazil:Amazonas, comunidade Taboca, Rio Japurá, Rio Japurá	NA	KR070901	NA
KR070900	LBP 19521-107255	NA	NA	NA	NA	Mylossoma aureum	NA	NA	NA	NA	NA	Mylossoma	aureum	NA	NA	-1.72	-69.14	NA	NA	Japurá	NA	Brazil:Amazonas, comunidade Taboca, Rio Japurá, Rio Japurá	NA	KR070900	NA
KR070899	LBP 19521-107256	NA	NA	NA	NA	Mylossoma aureum	NA	NA	NA	NA	NA	Mylossoma	aureum	NA	NA	-1.72	-69.14	NA	NA	Japurá	NA	Brazil:Amazonas, comunidade Taboca, Rio Japurá, Rio Japurá	NA	KR070899	NA
KR070898	LBP 19518-107148	NA	NA	NA	NA	Mylossoma aureum	NA	NA	NA	NA	NA	Mylossoma	aureum	NA	NA	-1.72	-69.14	NA	NA	Japurá	NA	Brazil:Amazonas, comunidade Taboca, Rio Japurá, Rio Japurá	NA	KR070898	NA
KR070897	LBP 19521-107257	NA	NA	NA	NA	Mylossoma aureum	NA	NA	NA	NA	NA	Mylossoma	aureum	NA	NA	-1.72	-69.14	NA	NA	Japurá	NA	Brazil:Amazonas, comunidade Taboca, Rio Japurá, Rio Japurá	NA	KR070897	NA
KR070896	LBP 18401-74027	NA	NA	NA	NA	Mylossoma aureum	NA	NA	NA	NA	NA	Mylossoma	aureum	NA	NA	-3.31	-60.65	NA	NA	Solimões	NA	Brazil:Amazonas, Manacapuru, Rio Amazonas, Rio Solimões	NA	KR070896	NA
KR491523	NA	NA	NA	NA	NA	Serrasalmus rhombeus	NA	NA	NA	NA	NA	Serrasalmus	rhombeus	NA	NA	NA	NA	NA	NA	Juruá	NA	Alto Juruá	NA	KR491523	NA
KP723360	NA	NA	NA	NA	NA	Piaractus brachypomus	NA	NA	NA	NA	NA	Piaractus	brachypomus	NA	NA	NA	NA	NA	NA	Branco	NA	Brazil:river Branco-Negro, Amazonas basin	NA	KP723360	NA
KP723359	NA	NA	NA	NA	NA	Piaractus brachypomus	NA	NA	NA	NA	NA	Piaractus	brachypomus	NA	NA	NA	NA	NA	NA	Branco	NA	Brazil:river Branco-Negro, Amazonas basin	NA	KP723359	NA
KP723358	NA	NA	NA	NA	NA	Piaractus brachypomus	NA	NA	NA	NA	NA	Piaractus	brachypomus	NA	NA	NA	NA	NA	NA	Japurá	NA	Brazil:river Caqueta, Amazonas basin	NA	KP723358	NA
KP723357	NA	NA	NA	NA	NA	Piaractus brachypomus	NA	NA	NA	NA	NA	Piaractus	brachypomus	NA	NA	NA	NA	NA	NA	Japurá	NA	Brazil:river Caqueta, Amazonas basin	NA	KP723357	NA
KP723356	NA	NA	NA	NA	NA	Piaractus brachypomus	NA	NA	NA	NA	NA	Piaractus	brachypomus	NA	NA	NA	NA	NA	NA	Solimões	NA	Brazil:river Solimões, Amazonas basin	NA	KP723356	NA
KP723355	NA	NA	NA	NA	NA	Piaractus brachypomus	NA	NA	NA	NA	NA	Piaractus	brachypomus	NA	NA	NA	NA	NA	NA	Solimões	NA	Brazil:river Solimões, Amazonas basin	NA	KP723355	NA
KP723354	NA	NA	NA	NA	NA	Piaractus brachypomus	NA	NA	NA	NA	NA	Piaractus	brachypomus	NA	NA	NA	NA	NA	NA	Tapajós	NA	Brazil:river Tapajós, Amazonas basin	NA	KP723354	NA
KP723353	NA	NA	NA	NA	NA	Piaractus brachypomus	NA	NA	NA	NA	NA	Piaractus	brachypomus	NA	NA	NA	NA	NA	NA	Tapajós	NA	Brazil:river Tapajós, Amazonas basin	NA	KP723353	NA
KP723352	NA	NA	NA	NA	NA	Piaractus brachypomus	NA	NA	NA	NA	NA	Piaractus	brachypomus	NA	NA	NA	NA	NA	NA	Madeira	NA	Brazil:river Madeira, Amazonas basin	NA	KP723352	NA
KP723351	NA	NA	NA	NA	NA	Piaractus brachypomus	NA	NA	NA	NA	NA	Piaractus	brachypomus	NA	NA	NA	NA	NA	NA	Madeira	NA	Brazil:river Madeira, Amazonas basin	NA	KP723351	NA
KP723350	NA	NA	NA	NA	NA	Piaractus brachypomus	NA	NA	NA	NA	NA	Piaractus	brachypomus	NA	NA	NA	NA	NA	NA	Tapajós	NA	Brazil:river Tapajós, Amazonas basin	NA	KP723350	NA
KP723349	NA	NA	NA	NA	NA	Piaractus brachypomus	NA	NA	NA	NA	NA	Piaractus	brachypomus	NA	NA	NA	NA	NA	NA	Tapajós	NA	Brazil:river Tapajós, Amazonas basin	NA	KP723349	NA
KP723348	NA	NA	NA	NA	NA	Piaractus brachypomus	NA	NA	NA	NA	NA	Piaractus	brachypomus	NA	NA	NA	NA	NA	NA	Orinoco	NA	Venezuela:river Orinoco, Orinoco basin	NA	KP723348	NA
KP723347	NA	NA	NA	NA	NA	Piaractus brachypomus	NA	NA	NA	NA	NA	Piaractus	brachypomus	NA	NA	NA	NA	NA	NA	Orinoco	NA	Venezuela:river Orinoco, Orinoco basin	NA	KP723347	NA
KP723346	NA	NA	NA	NA	NA	Piaractus brachypomus	NA	NA	NA	NA	NA	Piaractus	brachypomus	NA	NA	NA	NA	NA	NA	Meta	NA	Colombia:river Meta, Orinoco basin	NA	KP723346	NA
KP723345	NA	NA	NA	NA	NA	Piaractus brachypomus	NA	NA	NA	NA	NA	Piaractus	brachypomus	NA	NA	NA	NA	NA	NA	Meta	NA	Colombia:river Meta, Orinoco basin	NA	KP723345	NA
KP723344	NA	NA	NA	NA	NA	Piaractus brachypomus	NA	NA	NA	NA	NA	Piaractus	brachypomus	NA	NA	NA	NA	NA	NA	Guaviare	NA	Colombia:river Guaviare, Orinoco basin	NA	KP723344	NA
KP723343	NA	NA	NA	NA	NA	Piaractus brachypomus	NA	NA	NA	NA	NA	Piaractus	brachypomus	NA	NA	NA	NA	NA	NA	Guaviare	NA	Colombia:river Guaviare, Orinoco basin	NA	KP723343	NA
KP723342	NA	NA	NA	NA	NA	Piaractus brachypomus	NA	NA	NA	NA	NA	Piaractus	brachypomus	NA	NA	NA	NA	NA	NA	Apure	NA	Venezuela:river Apure, Orinoco basin	NA	KP723342	NA
KP723341	NA	NA	NA	NA	NA	Piaractus brachypomus	NA	NA	NA	NA	NA	Piaractus	brachypomus	NA	NA	NA	NA	NA	NA	Apure	NA	Venezuela:river Apure, Orinoco basin	NA	KP723341	NA
JN032704	NA	NA	NA	NA	NA	Colossoma macropomum	NA	NA	NA	NA	NA	Colossoma	macropomum	NA	NA	NA	NA	NA	NA	Amazonas	NA	NA	NA	JN032704	NA
JN032703	NA	NA	NA	NA	NA	Colossoma macropomum	NA	NA	NA	NA	NA	Colossoma	macropomum	NA	NA	NA	NA	NA	NA	Amazonas	NA	NA	NA	JN032703	NA
JN032702	NA	NA	NA	NA	NA	Colossoma macropomum	NA	NA	NA	NA	NA	Colossoma	macropomum	NA	NA	NA	NA	NA	NA	Amazonas	NA	NA	NA	JN032702	NA
JN032701	NA	NA	NA	NA	NA	Colossoma macropomum	NA	NA	NA	NA	NA	Colossoma	macropomum	NA	NA	NA	NA	NA	NA	Amazonas	NA	NA	NA	JN032701	NA
JN032700	NA	NA	NA	NA	NA	Colossoma macropomum	NA	NA	NA	NA	NA	Colossoma	macropomum	NA	NA	NA	NA	NA	NA	Amazonas	NA	NA	NA	JN032700	NA
JN032699	NA	NA	NA	NA	NA	Colossoma macropomum	NA	NA	NA	NA	NA	Colossoma	macropomum	NA	NA	NA	NA	NA	NA	Amazonas	NA	NA	NA	JN032699	NA
JN032698	NA	NA	NA	NA	NA	Colossoma macropomum	NA	NA	NA	NA	NA	Colossoma	macropomum	NA	NA	NA	NA	NA	NA	Amazonas	NA	NA	NA	JN032698	NA
JN032697	NA	NA	NA	NA	NA	Colossoma macropomum	NA	NA	NA	NA	NA	Colossoma	macropomum	NA	NA	NA	NA	NA	NA	Amazonas	NA	NA	NA	JN032697	NA
JN032696	NA	NA	NA	NA	NA	Colossoma macropomum	NA	NA	NA	NA	NA	Colossoma	macropomum	NA	NA	NA	NA	NA	NA	Amazonas	NA	NA	NA	JN032696	NA
JN032695	NA	NA	NA	NA	NA	Colossoma macropomum	NA	NA	NA	NA	NA	Colossoma	macropomum	NA	NA	NA	NA	NA	NA	Amazonas	NA	NA	NA	JN032695	NA
JN032694	NA	NA	NA	NA	NA	Colossoma macropomum	NA	NA	NA	NA	NA	Colossoma	macropomum	NA	NA	NA	NA	NA	NA	Amazonas	NA	NA	NA	JN032694	NA
JN989235	LBPV-26726	NA	NA	NA	NA	Serrasalmus marginatus	NA	NA	NA	NA	NA	Serrasalmus	marginatus	NA	NA	-22.79	-53.35	NA	NA	Paraná	NA	Brazil:Paraná, Upper Paraná Basin	NA	JN989235	NA
JN989234	LBPV-26725	NA	NA	NA	NA	Serrasalmus marginatus	NA	NA	NA	NA	NA	Serrasalmus	marginatus	NA	NA	-22.79	-53.35	NA	NA	Paraná	NA	Brazil:Paraná, Upper Paraná Basin	NA	JN989234	NA
JN989233	LBPV-17336	NA	NA	NA	NA	Serrasalmus marginatus	NA	NA	NA	NA	NA	Serrasalmus	marginatus	NA	NA	-22.72	-53.29	NA	NA	Paraná	NA	Brazil:Paraná, Upper Paraná Basin	NA	JN989233	NA
JN989232	LBPV-17335	NA	NA	NA	NA	Serrasalmus marginatus	NA	NA	NA	NA	NA	Serrasalmus	marginatus	NA	NA	-22.72	-53.29	NA	NA	Paraná	NA	Brazil:Paraná, Upper Paraná Basin	NA	JN989232	NA
JN989231	LBPV-31914	NA	NA	NA	NA	Serrasalmus maculatus	NA	NA	NA	NA	NA	Serrasalmus	maculatus	NA	NA	-22.66	-53.08	NA	NA	Paraná	NA	Brazil:Paraná, Upper Paraná Basin	NA	JN989231	NA
JN989230	LBPV-20170	NA	NA	NA	NA	Serrasalmus maculatus	NA	NA	NA	NA	NA	Serrasalmus	maculatus	NA	NA	-21.11	-50.26	NA	NA	Paraná	NA	Brazil:Sao Paulo, Upper Paraná Basin	NA	JN989230	NA
JX111853	UNMDP-T 0540	NA	NA	NA	NA	Serrasalmus maculatus	NA	NA	NA	NA	NA	Serrasalmus	maculatus	NA	NA	-33.5	-60	NA	NA	Paraná	NA	Argentina:Buenos Aires, Rio Paraná (Ramallo)	NA	JX111853	NA
JX111852	UNMDP-T 0541	NA	NA	NA	NA	Serrasalmus maculatus	NA	NA	NA	NA	NA	Serrasalmus	maculatus	NA	NA	-33.5	-60	NA	NA	Paraná	NA	Argentina:Buenos Aires, Rio Paraná (Ramallo)	NA	JX111852	NA
